# Supplementary material for: Dominant forest tree species are potentially vulnerable to climate change over large portions of their range even at high latitudes
Source: PeerJ. 2016 Jul 13;4:e2218. doi: 10.7717/peerj.2218 (PMC4950616; doi:10.7717/peerj.2218)
Supplement: Supplemental Information 1 [file peerj-04-2218-s001.zip]

Archive with 9 entries (8 files):
- Data/
- Data/GCM2080_0.txt
- Data/GCM2080_15.txt
- Data/GCM2080_32.txt
- Data/GCM2080_38.txt
- Data/GCM2080_45.txt
- Data/GCM2080_47.txt
- Data/GCM2080_52.txt
- Data/SpeciesEnv.txt
