# Supplementary material for: Dominant forest tree species are potentially vulnerable to climate change over large portions of their range even at high latitudes
Source: PeerJ. 2016 Jul 13;4:e2218. doi: 10.7717/peerj.2218 (PMC4950616; doi:10.7717/peerj.2218)
Supplement: Supplemental Information 1 [file peerj-04-2218-s001.zip › Data/GCM2080_38.txt]

Grid_IDKey	Tavg_an	PrecTot_an	pratio	savg_elev	lgrpdep_1	lgrpdep_23	lgrpdep_456	lgrpdep_7	lgrpdep_8	lgrpdep_9	lgrpdep_R	lreghy_Mes	lreghy_Xer	lreghy_Hum	long	lat
126	14.32	615.91	0.3575	17.6344	0.0019	3.3691	0.0000	0.0000	2.7300	4.0709	0.0000	3.4134	4.1792	1.9908	-92.64137227	44.762892604
127	14.21	610.36	0.3621	19.1429	3.3161	2.6680	0.0000	0.1755	0.6548	4.0271	0.0000	2.0705	4.4871	1.8261	-92.67143232	44.942155247
128	14.05	606.08	0.3668	19.6521	4.0159	2.6040	0.2115	0.7622	0.0000	3.4760	0.0000	0.7267	4.5536	1.7842	-92.70166188	45.121458826
129	13.78	605.56	0.3694	19.5147	3.7737	3.2757	0.6366	1.2128	0.0000	3.2769	0.0000	1.0281	4.4861	2.4361	-92.73206235	45.300805533
131	13.06	597.91	0.3677	18.5551	2.1050	4.3010	0.4119	2.3778	0.0609	2.3458	0.0000	2.5565	4.1691	3.2368	-92.79338186	45.659637233
162	14.35	626.99	0.3538	18.2730	0.0000	2.7695	0.0000	0.0000	2.1286	4.3650	0.0000	3.4184	4.2100	1.6341	-92.36203834	44.604840701
163	14.05	631.36	0.3549	18.1325	0.8754	2.9909	0.0000	0.0000	2.4750	4.2454	0.0000	3.7944	3.7713	2.7156	-92.39124055	44.784129287
164	13.90	626.78	0.3607	19.9736	2.9616	1.8319	0.0000	0.2762	0.0000	4.3201	0.0000	3.2214	3.9580	3.2420	-92.42060708	44.963457267
165	13.84	619.00	0.3674	19.7770	3.5141	2.1344	0.0167	1.1168	0.0000	4.0707	0.0000	1.9851	4.4023	2.6450	-92.45013929	45.142826816
166	13.60	618.28	0.3710	19.7219	3.7771	2.7893	0.5806	2.1714	0.0000	3.4320	0.0000	0.9005	4.4609	2.6375	-92.4798386	45.322240137
167	13.14	625.00	0.3672	19.7934	3.6638	2.9788	1.0847	2.0516	0.0000	3.5344	0.0000	1.2307	4.4651	2.5372	-92.50970642	45.501699456
168	12.95	616.76	0.3626	19.1182	3.8264	3.2537	2.2561	2.3575	0.9299	2.3346	0.0000	2.9015	4.0322	3.3469	-92.53974417	45.681207025
169	12.67	609.96	0.3583	18.3323	1.0368	4.1133	2.5354	2.9048	0.5091	2.2497	0.0000	2.8664	3.5331	3.9357	-92.56995331	45.860765123
202	18.53	776.47	0.2864	15.2066	1.9696	3.5192	0.0000	0.0000	0.1819	4.0640	0.0000	2.9396	3.7678	3.7089	-91.42338783	39.969761945
203	18.37	770.80	0.2927	14.4649	1.9316	4.0614	0.0000	0.0000	0.4195	3.6242	0.0000	2.6294	3.4455	4.0566	-91.44815521	40.148771598
204	18.19	756.97	0.2997	13.4254	2.4450	3.6819	0.0000	0.0000	1.0058	3.9079	0.0000	3.4514	3.3566	3.7557	-91.47305264	40.327771503
207	14.35	636.22	0.3539	17.2584	0.0000	3.7044	0.0000	0.2511	2.7790	3.6496	0.0000	1.7845	4.2850	3.1963	-92.08408156	44.446197747
208	14.19	633.67	0.3540	17.9036	0.0000	3.3360	0.0000	0.2433	2.7100	4.0716	0.0000	3.2391	4.2146	2.2844	-92.11243345	44.625511738
209	13.98	631.99	0.3557	18.1844	0.9208	2.9514	0.0000	0.0770	2.5892	4.2259	0.0000	3.6387	3.9912	2.3828	-92.14094454	44.804863574
210	13.77	631.75	0.3593	19.3510	2.9422	2.6190	0.0000	0.5274	2.2638	4.0985	0.0000	3.1238	3.9715	3.3033	-92.16961614	44.984255415
211	13.61	630.08	0.3639	19.9207	3.2798	2.5174	0.0834	0.8379	2.0833	4.0075	0.0000	3.1252	3.9684	3.3082	-92.19844962	45.163689446
212	13.34	632.26	0.3659	19.9438	3.5911	2.4184	1.2717	2.3438	1.6871	3.6326	0.0000	2.9745	3.9918	3.3764	-92.22744635	45.343167877
213	13.02	634.89	0.3628	19.7811	3.8148	2.8295	1.9430	2.7452	0.8816	2.8600	0.0000	2.0413	4.2118	3.3259	-92.25660771	45.522692943
214	12.81	628.76	0.3594	19.2686	3.3541	3.7331	0.9885	2.5551	0.6471	2.7755	0.0000	3.0002	3.9958	3.3514	-92.2859351	45.702266906
215	12.63	620.92	0.3549	18.1547	0.6316	4.4137	0.4602	2.8264	0.6316	0.1813	0.0000	3.6104	3.5417	3.4497	-92.31542993	45.881892051
250	18.80	779.78	0.2706	15.1296	0.1537	4.2394	0.0000	0.0000	0.6260	3.3351	0.0000	1.4443	3.6711	4.0854	-91.1424377	39.630361457
251	18.43	785.26	0.2769	14.9207	2.3543	2.8654	0.0000	0.0000	0.7061	4.2323	0.0000	3.3369	3.3329	3.8469	-91.1663506	39.809443381
252	18.20	781.42	0.2835	15.5142	3.2796	2.5228	0.0000	0.0000	0.1984	4.1366	0.0000	3.1918	2.9076	4.1002	-91.19038848	39.988512606
253	18.09	765.06	0.2913	14.9554	3.1455	2.5550	0.0000	0.0000	0.1094	4.1958	0.0000	2.0439	3.6326	4.0512	-91.21455231	40.167570821
254	17.91	751.20	0.2988	13.9877	2.0512	2.2367	0.0000	0.0000	0.1574	4.4491	0.0000	2.5696	2.3762	4.3717	-91.23884308	40.346619726
255	17.73	743.81	0.3033	14.0942	1.9473	1.3327	0.0000	0.0000	0.5660	4.5148	0.0000	2.4903	2.6301	4.3446	-91.2632618	40.525661035
258	14.20	649.25	0.3515	16.9162	0.0000	3.1935	0.1281	0.0774	2.7117	3.8259	0.0000	1.2520	4.5161	2.0829	-91.80749712	44.286967242
259	14.10	647.71	0.3517	17.0168	0.0000	3.1532	0.0097	0.6505	2.6279	3.7796	0.0000	1.3781	4.4919	2.2767	-91.83500619	44.466306133
260	14.18	634.29	0.3528	16.6442	0.0000	4.0154	0.0000	1.8051	2.9242	2.9797	0.0000	2.5477	4.2267	3.0789	-91.86266939	44.645681315
261	14.09	625.28	0.3546	16.9100	0.0000	4.0478	0.0000	1.2932	3.1397	2.9931	0.0000	3.3118	4.1148	2.6620	-91.890488	44.825094932
262	13.90	626.51	0.3567	17.2379	0.0094	3.9137	0.0000	1.4923	3.2876	3.0561	0.0000	2.8387	4.2487	2.7656	-91.91846333	45.004549153
263	13.59	635.09	0.3583	19.4415	1.7575	3.4081	0.0578	1.3884	3.3158	3.1853	0.0000	2.5693	4.3219	2.6820	-91.94659671	45.184046171
264	13.25	642.19	0.3599	20.2907	3.4965	2.8908	0.8362	1.4686	1.9590	3.6191	0.0000	3.8932	3.6130	2.8247	-91.97488947	45.363588203
265	12.87	647.34	0.3595	20.0485	2.9208	3.5244	1.7773	2.6455	2.4800	3.0699	0.0000	3.5516	3.7986	3.1567	-92.00334298	45.543177492
266	12.64	638.49	0.3590	19.7800	2.8312	3.7089	1.1606	2.3689	2.7040	2.9619	0.0000	3.5886	3.7416	3.2049	-92.03195858	45.722816309
267	12.53	622.42	0.3579	18.2215	1.6652	4.4268	0.3317	2.5514	0.5964	0.0185	0.0000	2.9242	4.2088	2.8395	-92.06073768	45.90250695
268	12.23	616.64	0.3563	17.9211	1.0163	4.4745	0.1175	2.4047	0.8140	0.0292	0.0000	2.0628	4.3794	2.7306	-92.08968166	46.082251738
269	11.68	628.59	0.3550	19.0047	2.6743	3.8506	0.0041	3.2884	1.1036	2.6142	0.0000	3.3519	2.9426	4.0160	-92.11879194	46.262053025
270	11.37	631.44	0.3559	19.4478	3.4555	3.4615	0.0836	3.5916	1.3904	0.0628	0.0000	3.3880	3.1218	3.9260	-92.14806995	46.441913192
271	11.69	604.35	0.3633	16.6272	2.5225	4.3940	1.4059	1.5230	0.0000	1.0687	0.0000	3.9779	1.6073	3.7979	-92.17751715	46.621834649
307	18.90	781.29	0.2609	14.8590	0.0282	3.8584	0.0000	0.0000	0.1418	3.8765	0.0000	2.1953	4.0341	3.6250	-90.8873187	39.469408179
308	18.46	790.18	0.2681	14.5862	1.8107	2.6654	0.0000	0.0000	0.1226	4.3779	0.0000	3.9208	3.5104	2.9497	-90.91051224	39.648550617
309	18.27	785.94	0.2746	15.0556	3.1143	2.7227	0.0000	0.0000	0.6849	4.0987	0.0000	3.5920	3.4681	3.5443	-90.93382675	39.827679095
310	18.05	779.76	0.2813	15.2790	3.0785	2.1688	0.0000	0.0000	0.0530	4.2473	0.0000	2.6638	3.2898	4.1241	-90.95726317	40.006795293
311	17.91	766.19	0.2885	14.8613	2.5271	1.6821	0.0000	0.0000	0.0474	4.4354	0.0000	1.5429	2.8625	4.3922	-90.98082246	40.185900902
312	17.84	749.85	0.2957	14.0990	2.7090	2.5653	0.0000	0.0000	0.0000	4.3169	0.0000	2.6725	2.9525	4.2394	-91.00450559	40.364997629
313	17.69	744.37	0.2998	13.9729	2.6769	2.3831	0.0000	0.0000	0.0000	4.3518	0.0000	3.1024	2.8805	4.1419	-91.02831352	40.544087192
314	17.68	733.87	0.3027	15.7748	2.1454	3.5391	0.0453	0.0000	1.3363	4.0443	0.0000	1.2569	4.1748	3.5398	-91.05224726	40.723171323
320	14.39	653.39	0.3477	16.9871	0.0000	3.3902	0.4002	1.6531	1.7721	3.8416	0.0000	0.6892	4.3912	3.0092	-91.53228018	44.127152637
321	14.17	658.08	0.3476	17.1572	0.0000	3.2108	0.0072	0.6801	2.1002	3.8444	0.0000	1.0489	4.4666	2.5716	-91.55895389	44.306515956
322	14.03	654.74	0.3486	17.3772	0.0000	3.2699	0.0000	0.8797	1.8630	3.5659	0.0000	0.8584	4.5056	2.3142	-91.58577671	44.485914007
323	14.00	644.59	0.3501	17.3373	0.0000	3.9305	0.0000	1.9698	2.7301	2.9837	0.0000	2.1642	4.3723	2.7124	-91.61274991	44.665348919
324	13.96	635.45	0.3517	17.6576	2.7932	4.2183	0.0087	1.6418	2.2174	1.6569	0.0000	3.0502	4.1799	2.8046	-91.63987474	44.844822843
325	13.66	640.30	0.3540	18.3188	3.3881	3.4419	0.1993	1.1822	3.1254	2.7015	0.0000	2.7327	4.3010	2.6282	-91.66715247	45.024337955
326	13.48	643.04	0.3563	19.2709	3.1379	3.6527	0.1059	1.7566	2.4648	2.6651	0.0000	2.6687	4.2730	2.8241	-91.69458441	45.203896457
327	13.24	645.66	0.3580	20.2240	3.1349	3.9469	0.1041	1.3433	0.7537	3.0999	0.0000	2.9998	4.2599	2.4944	-91.72217186	45.383500573
328	12.87	649.39	0.3591	20.2046	3.1115	3.5038	0.5843	2.2021	2.2876	3.3862	0.0000	3.7123	3.7749	2.9156	-91.74991614	45.563152556
329	12.52	645.92	0.3601	20.0291	2.8451	3.7440	1.2102	2.2919	2.7157	2.8996	0.0000	3.4953	4.0182	2.6701	-91.77781858	45.742854683
330	12.39	630.17	0.3609	19.0085	2.8386	4.2855	0.1569	2.4886	0.2154	0.5969	0.0000	2.7166	4.2813	2.7433	-91.80588053	45.922609258
331	12.08	623.93	0.3593	18.5573	2.0146	4.2855	0.0971	2.9270	0.0000	1.6269	0.0000	2.7337	4.1337	3.2269	-91.83410337	46.102418615
332	11.74	631.15	0.3561	18.2933	2.4466	4.3178	0.2095	2.5908	1.2284	0.3627	0.0000	2.6445	4.1519	3.2337	-91.86248847	46.282285113
333	11.35	642.93	0.3532	19.5399	3.5198	3.1752	0.3544	3.6020	2.2110	0.0669	0.0000	3.3881	3.1522	3.9121	-91.89103723	46.462211143
334	11.65	618.79	0.3589	15.9774	3.9735	3.4885	1.9761	1.5831	0.0000	1.9473	0.0000	4.0939	1.9972	3.5739	-91.91975107	46.642199123
373	19.58	776.72	0.2384	14.3599	0.0000	3.2882	1.3402	0.0000	0.7702	4.2237	0.0000	0.4959	4.3204	3.2634	-90.58877523	38.949425996
374	19.35	775.85	0.2446	14.3876	0.0000	3.6751	1.0338	0.0000	0.9285	4.0262	0.0000	0.7210	4.2077	3.5187	-90.61102417	39.128664089
375	19.09	777.09	0.2519	13.3169	0.0000	3.6548	0.0000	0.0000	0.3175	4.1421	0.0000	1.1313	4.2405	3.4164	-90.63338831	39.307883644
376	18.82	779.34	0.2595	14.4709	0.3342	3.5360	0.0000	0.0000	0.3699	4.0498	0.0000	2.7177	3.9615	3.5644	-90.65586856	39.487086311
377	18.57	780.69	0.2665	14.0512	0.7831	3.5106	0.0000	0.0000	0.2264	4.1664	0.0000	3.2580	3.7481	3.5428	-90.67846581	39.666273749
378	18.33	780.35	0.2727	14.3831	2.7339	3.4016	0.0000	0.0000	0.5178	4.0050	0.0000	2.8808	4.0449	3.3345	-90.70118098	39.845447629
379	18.01	780.63	0.2784	14.9243	2.8867	2.3935	0.0000	0.0000	0.1435	4.1973	0.0000	3.2894	3.6766	3.6016	-90.724015	40.024609637
380	17.89	772.83	0.2841	15.6656	3.1351	2.8140	0.0000	0.0000	0.0000	4.0569	0.0000	1.1093	3.9185	3.9049	-90.74696878	40.203761469
381	17.73	766.01	0.2902	15.6668	3.0001	2.5005	0.0000	0.0000	0.0000	4.2275	0.0000	1.2984	3.6908	4.0820	-90.77004328	40.382904835
383	17.49	747.77	0.2988	15.3905	1.9862	1.7177	0.0000	0.0000	0.0000	4.5014	0.0000	1.3458	3.7114	4.0647	-90.81655825	40.741173077
384	17.54	732.24	0.3029	15.9711	2.0963	2.7253	0.0687	0.0000	0.7865	4.3609	0.0000	0.9104	4.2088	3.5038	-90.84000065	40.920301441
385	17.61	718.40	0.3075	16.1190	1.3319	3.3693	1.2091	0.0000	1.7055	4.1453	0.0000	0.3087	4.2299	3.4943	-90.86356763	41.099428315
386	17.51	718.97	0.3114	16.1078	2.6411	2.7784	0.1487	0.0000	0.9760	4.2634	0.0000	0.7348	4.2941	3.3196	-90.88726018	41.27855548
389	15.76	643.84	0.3275	17.2631	0.0000	2.5286	0.0447	0.0000	2.5179	4.2260	0.0000	1.9728	4.4982	1.7845	-91.10631312	42.891014442
390	15.52	636.57	0.3272	18.0683	0.0000	3.1958	0.0000	0.0000	1.8364	4.2589	0.0000	1.8376	4.4316	2.5379	-91.1313184	43.070245894
392	15.11	627.10	0.3387	18.0064	0.0000	2.5690	0.0000	0.1403	3.2226	4.1692	0.0000	1.7481	4.4927	2.0657	-91.18174173	43.428773615
393	14.93	631.34	0.3436	17.8976	0.0000	2.7174	0.0000	0.5943	3.7081	3.8335	0.0000	1.6599	4.4929	2.1231	-91.20716206	43.608073876
394	14.85	640.47	0.3448	16.9836	0.0000	3.2444	0.0000	1.5576	3.5869	3.5827	0.0000	2.6083	4.2489	2.9651	-91.23272304	43.787401099
395	14.73	649.16	0.3441	17.1937	0.0000	3.6299	0.0036	1.1937	3.3228	3.4595	0.0000	2.2604	4.3154	2.9216	-91.25842582	43.96675733
396	14.39	663.06	0.3430	17.3492	0.0000	3.1782	0.0000	0.6212	1.4823	3.8670	0.0000	0.9838	4.4639	2.6030	-91.28427158	44.146144639
397	14.14	668.33	0.3430	17.4789	0.0000	3.2841	0.0000	0.9516	1.2899	3.5961	0.0000	0.7098	4.4737	2.5867	-91.31026153	44.325565116
398	13.94	661.88	0.3451	17.4982	0.0000	3.4293	0.0000	0.7292	0.9796	3.3967	0.0000	0.6781	4.5035	2.3699	-91.33639686	44.505020873
399	13.78	654.41	0.3480	17.7370	0.2684	3.7055	0.0000	1.0087	3.1798	3.4435	0.0000	1.8186	4.4391	2.4961	-91.3626788	44.684514047
400	13.80	642.83	0.3515	18.5896	3.4751	3.9975	0.0629	0.8799	1.9271	1.7740	0.0000	2.2430	4.3399	2.8260	-91.38910857	44.864046797
401	13.57	645.26	0.3538	18.8705	4.2047	2.8523	0.6861	1.9100	0.0000	2.4094	0.0000	2.2240	4.2969	3.0098	-91.41568742	45.043621307
402	13.34	651.29	0.3546	19.7836	4.1690	2.8197	1.7314	2.7454	0.0758	0.8172	0.0000	2.7572	4.0263	3.4401	-91.44241661	45.223239784
403	13.00	660.90	0.3548	20.1455	3.7344	3.2753	2.2687	2.1395	0.3872	2.8933	0.0000	3.5304	3.6911	3.3595	-91.46929742	45.402904462
404	12.57	667.41	0.3565	20.2344	3.6271	3.2587	1.0524	1.8940	1.0567	3.4009	0.0000	3.1735	4.0834	2.9836	-91.49633114	45.582617601
405	12.38	659.03	0.3600	19.6501	3.2297	3.5191	2.0644	2.9652	2.2692	2.3049	0.0000	3.1569	3.9526	3.3118	-91.52351906	45.762381486
406	12.26	647.13	0.3624	19.3642	2.8776	4.2213	0.0771	2.7171	0.0000	1.0615	0.0000	2.3244	4.3103	2.9077	-91.55086252	45.94219843
407	11.93	647.95	0.3584	19.7308	1.6808	3.8982	0.0263	3.1783	0.0194	3.2293	0.0000	3.5724	3.0477	3.8358	-91.57836283	46.122070774
408	11.71	651.64	0.3520	17.2399	1.1611	4.4981	0.0521	1.7112	0.5725	1.5254	0.0000	1.9631	4.4518	2.3126	-91.60602135	46.302000886
409	11.45	661.37	0.3453	17.9448	2.5057	4.2115	0.0399	2.9147	1.7591	0.0000	0.0000	2.3213	4.2266	3.1916	-91.63383944	46.481991166
410	11.66	644.03	0.3450	19.6215	3.5005	3.4937	0.5271	3.0190	2.3684	1.9620	0.0000	3.7858	2.8034	3.7478	-91.66181848	46.662044042
445	22.75	989.15	0.1619	10.3441	0.0000	3.5635	0.0000	0.0000	0.0000	4.2004	0.0000	4.0864	2.1509	3.5519	-89.90917835	35.014526246
446	22.81	974.92	0.1622	10.3261	0.0000	3.5959	0.0000	0.0000	0.0000	4.1828	0.0000	3.0767	3.7551	3.6526	-89.92857397	35.194603956
447	22.74	968.55	0.1638	8.9142	0.0000	3.5788	0.0000	0.0000	0.0000	4.1922	0.0000	3.0947	3.9810	3.3086	-89.9480647	35.374629619
451	20.20	800.88	0.2211	13.8211	0.8496	3.6953	0.0000	0.0000	1.8714	3.9809	0.0000	2.3547	3.9934	3.6435	-90.27344352	38.249172271
452	20.13	796.80	0.2242	13.8059	0.7586	4.0483	0.0000	0.0000	0.5786	3.6611	0.0000	2.5159	3.6532	3.9517	-90.29466397	38.428541985
454	19.51	776.88	0.2377	15.6402	2.0668	2.4391	0.1076	0.0000	0.9066	4.3039	0.0000	2.8682	4.2516	2.7197	-90.35898156	38.96650965
455	19.27	776.51	0.2444	14.9415	1.6653	2.6625	0.0000	0.0000	0.3886	4.3862	0.0000	2.8879	3.8245	3.6695	-90.38064234	39.145790442
456	19.06	775.60	0.2517	13.1188	2.3074	2.6364	0.0000	0.0000	0.0499	4.3686	0.0000	3.0449	3.6788	3.7470	-90.40241533	39.325053077
457	18.78	777.72	0.2594	13.2005	2.4319	2.6012	0.0000	0.0000	0.0995	4.3570	0.0000	3.2335	3.6556	3.6621	-90.42430141	39.504299208
458	18.57	777.49	0.2664	13.3110	2.0690	2.7480	0.0000	0.0000	0.0000	4.3754	0.0000	3.4811	3.5859	3.5387	-90.44630146	39.6835305
459	18.36	777.95	0.2716	13.8086	0.4845	3.7566	0.0000	0.0000	1.2216	4.0167	0.0000	2.4367	3.9570	3.6703	-90.46841638	39.862748627
460	18.07	781.76	0.2758	15.6313	2.4403	3.6705	0.0000	0.0000	0.5370	3.9049	0.0000	1.4520	4.0299	3.7489	-90.49064705	40.041955279
461	17.77	788.52	0.2799	15.6486	3.1987	2.1439	0.0000	0.0000	0.0019	4.2310	0.0000	2.1824	3.9794	3.7049	-90.51299439	40.221152157
464	17.44	756.82	0.2952	15.4476	2.0472	1.9176	0.0000	0.0000	0.0000	4.4816	0.0000	1.8724	3.8776	3.8751	-90.58074564	40.758701362
465	17.36	743.17	0.3000	15.5099	2.1381	2.1568	0.0000	0.0000	0.0000	4.4500	0.0000	1.8956	3.9506	3.7928	-90.60356893	40.937876426
466	17.36	727.88	0.3046	15.6377	2.5475	2.5836	0.0157	0.0000	0.0053	4.3433	0.0000	1.4247	4.0182	3.7669	-90.62651357	41.117050425
467	17.22	724.50	0.3083	15.8114	2.9061	2.5559	0.0062	0.0000	0.1408	4.2720	0.0000	1.4005	4.1307	3.6033	-90.64958054	41.296225146
470	15.76	662.81	0.3210	18.0907	0.0000	2.5744	0.6200	0.0000	2.2225	4.2897	0.0000	2.3525	4.4669	1.6859	-90.83863944	42.729868179
471	15.42	655.59	0.3185	17.5694	0.0000	2.6600	0.0073	0.0000	1.5926	4.3860	0.0000	2.3169	4.5158	0.3382	-90.86285259	42.909132316
472	15.40	637.00	0.3168	18.1676	0.0000	3.0186	0.0685	0.0000	2.3144	4.2063	0.0000	1.9297	4.4229	2.5473	-90.88719832	43.088415914
473	15.07	637.43	0.3232	18.1690	0.0000	2.5343	0.0000	0.0000	2.2421	4.3942	0.0000	1.9443	4.5038	1.7315	-90.91167773	43.267720947
474	14.81	640.22	0.3329	17.6993	0.0000	2.0609	0.0000	0.0392	2.6306	4.3967	0.0000	1.9395	4.5392	0.8859	-90.93629191	43.447049406
475	14.58	646.44	0.3410	17.6489	0.0000	2.0217	0.0000	0.0255	3.1104	4.2893	0.0000	1.9324	4.5441	0.7005	-90.96104198	43.626403303
476	14.50	653.72	0.3428	17.5744	0.0000	2.6810	0.0000	0.1871	3.3241	4.0141	0.0000	2.9758	4.3660	1.5414	-90.98592906	43.805784671
477	14.51	657.94	0.3402	17.5517	0.0000	3.2108	0.0000	0.6900	3.5624	3.5480	0.0000	2.7888	4.3564	2.1709	-91.01095429	43.985195563
478	14.27	663.76	0.3398	17.2489	0.0000	3.2719	0.0000	0.6327	3.0701	3.3571	0.0000	2.4275	4.3998	2.3262	-91.03611881	44.164638055
479	13.95	667.78	0.3410	17.3427	0.0000	3.5547	0.0000	1.4420	2.9269	2.9887	0.0000	2.3980	4.3234	2.8065	-91.06142379	44.344114243
480	13.67	664.76	0.3447	17.5393	0.0545	3.4797	0.0000	1.4718	2.9599	3.0009	0.0000	1.8038	4.4381	2.5103	-91.08687041	44.523626247
481	13.64	653.03	0.3487	17.9741	0.7404	3.8082	0.0000	1.2646	3.1901	3.2247	0.0000	2.6247	3.9171	3.6622	-91.11245985	44.703176211
482	13.50	648.59	0.3522	19.4011	4.0435	3.1712	0.5020	0.8817	2.4836	1.9211	0.0000	3.2042	3.3186	3.9268	-91.13819332	44.8827663
483	13.35	648.82	0.3546	20.1272	4.3401	1.8328	2.3801	2.3143	0.0000	0.1048	0.0000	3.4435	3.3963	3.7341	-91.16407202	45.062398706
484	13.19	656.08	0.3537	19.9297	4.1108	2.8538	2.1859	2.8154	0.0000	0.0441	0.0000	2.9449	3.8130	3.6560	-91.1900972	45.242075644
485	13.08	668.13	0.3488	19.7629	1.9806	4.2270	1.4720	2.7899	0.0000	2.1521	0.0000	3.1780	3.5682	3.7739	-91.21627008	45.421799355
486	12.67	671.85	0.3523	20.1115	1.6143	4.0549	0.4224	1.1574	0.0000	3.6267	0.0000	3.1708	3.8455	3.4778	-91.24259193	45.601572106
487	12.33	667.17	0.3580	20.1538	3.1165	3.8933	0.2140	1.4689	0.0000	3.3241	0.0000	3.4552	3.6552	3.4861	-91.26906402	45.78139619
488	12.09	662.48	0.3591	19.6185	1.6627	4.3223	0.0000	2.2965	0.0000	2.5973	0.0000	3.0336	4.2308	2.5995	-91.29568764	45.96127393
489	11.78	667.12	0.3535	19.6439	2.1232	4.3405	0.0000	2.4956	0.1326	1.8911	0.0000	2.6616	4.2590	2.8869	-91.32246408	46.141207672
490	11.61	670.45	0.3460	19.2667	1.3674	4.1857	0.0000	2.9746	0.0000	2.6915	0.0000	2.9447	4.0705	3.2350	-91.34939465	46.321199796
491	11.56	670.75	0.3392	18.5110	1.9001	4.3914	0.0881	2.5727	0.7548	0.8051	0.0000	1.4563	4.4277	2.7063	-91.37648069	46.501252708
492	11.68	661.53	0.3356	18.1128	1.9641	4.4995	0.2125	1.5310	0.3570	0.4755	0.0000	2.4758	4.4171	2.1102	-91.40372355	46.681368844
530	22.57	1000.98	0.1633	10.3934	0.0000	3.7357	0.2876	0.0000	0.0000	4.0901	0.0000	4.0081	1.5338	3.7687	-89.69151645	35.030319502
531	22.59	987.92	0.1632	10.3553	0.0000	3.7239	0.0973	0.0000	0.0000	4.1022	0.0000	3.8540	2.7547	3.6914	-89.7103837	35.21043152
532	22.54	980.29	0.1646	10.2233	0.0000	3.5841	0.0036	0.0000	0.0000	4.1893	0.0000	3.5126	3.6919	3.3791	-89.7293435	35.390491789
533	22.51	974.80	0.1679	7.3734	0.0000	3.6782	0.0000	0.0000	0.0000	4.1339	0.0000	3.5405	4.0350	2.4825	-89.74839654	35.570501767
534	22.48	968.52	0.1715	4.5607	0.0000	4.4017	0.0000	0.0000	0.0000	3.0159	0.0000	2.3178	3.3821	4.1497	-89.76754351	35.750462922
538	20.33	804.41	0.2171	13.4691	0.5326	3.4526	0.8634	0.0000	0.8656	4.1772	0.0000	2.9289	3.8065	3.6712	-90.02532697	38.086195311
539	20.17	808.94	0.2202	13.7156	1.7616	2.5711	0.1773	0.0000	0.0000	4.4033	0.0000	2.9473	2.9386	4.1753	-90.04586506	38.265631057
540	20.00	806.16	0.2234	13.9249	1.5084	2.5938	0.0000	0.0000	0.1364	4.3611	0.0000	2.7069	3.4569	4.0307	-90.06650825	38.445040905
541	19.95	790.78	0.2267	14.6956	0.0000	4.0519	0.0116	0.0000	0.8153	3.6127	0.0000	2.0868	3.7647	3.9472	-90.08725735	38.624426455
542	19.79	780.70	0.2310	13.8041	0.0763	4.1420	0.1692	0.0000	0.8432	3.3914	0.0000	2.3371	3.5406	4.0632	-90.10811317	38.80378932
543	19.46	780.68	0.2368	14.1439	3.0635	2.5125	0.0000	0.0000	0.0000	4.2316	0.0000	3.5348	3.5180	3.5552	-90.12907654	38.983131121
544	19.24	778.00	0.2435	14.8586	2.6398	2.6531	0.0000	0.0000	0.0045	4.3146	0.0000	3.2474	2.9945	4.0483	-90.15014829	39.162453492
545	19.04	776.00	0.2509	14.2192	2.8447	2.4818	0.0000	0.0000	0.0000	4.3016	0.0000	2.7795	3.2378	4.1176	-90.17132926	39.341758077
546	18.77	777.36	0.2590	13.7023	3.0313	2.5254	0.0000	0.0000	0.0000	4.2420	0.0000	3.4236	3.2273	3.8524	-90.1926203	39.521046533
548	18.31	780.29	0.2708	14.7530	2.0727	2.2727	0.0000	0.0000	0.4628	4.4391	0.0000	2.8223	3.9387	3.5505	-90.23553601	39.879581742
549	18.20	778.66	0.2736	15.3635	0.9890	3.9027	0.0000	0.0000	1.7383	3.4455	0.0000	1.4384	4.0510	3.7216	-90.25716243	40.058831869
550	17.92	786.37	0.2769	14.3641	2.5490	3.0336	0.0000	0.0000	0.1050	4.1348	0.0000	3.0691	4.0457	3.1916	-90.27890241	40.238072613
551	17.74	784.81	0.2817	14.0444	2.8958	2.6338	0.0000	0.0000	0.0962	4.1883	0.0000	3.0914	3.9359	3.3939	-90.30075683	40.417305695
552	17.61	772.53	0.2869	14.0927	3.0132	2.8741	0.0000	0.0000	0.0495	4.1513	0.0000	3.0241	3.8618	3.5517	-90.3227266	40.596532845
553	17.44	760.67	0.2923	15.6799	2.4935	2.5809	0.0000	0.0000	0.0000	4.3483	0.0000	2.2136	4.1535	3.4077	-90.34481264	40.775755811
554	17.20	753.61	0.2976	15.5968	2.1635	1.5883	0.0000	0.0000	0.0000	4.4625	0.0000	2.1010	3.9122	3.8026	-90.36701586	40.954976352
555	17.09	742.83	0.3022	15.6977	2.4709	2.0016	0.0000	0.0000	0.0000	4.4256	0.0000	1.7809	3.9808	3.7729	-90.3893372	41.134196244
556	17.01	734.06	0.3057	15.6750	2.7214	2.7042	0.0134	0.0000	0.0000	4.2861	0.0000	1.6913	4.1229	3.5790	-90.4117776	41.313417275
557	17.00	724.70	0.3084	16.3679	2.0521	3.2020	1.9984	0.0022	0.6981	4.0031	0.0000	1.0126	4.2805	3.3312	-90.43433802	41.492641251
561	15.60	695.23	0.3168	17.2790	0.0000	2.4413	0.4398	0.0000	1.5938	4.4255	0.0000	2.1639	4.4813	1.7834	-90.57227539	42.568150014
562	15.38	680.18	0.3154	18.1114	0.0000	2.4256	0.2963	0.0000	1.6298	4.4206	0.0000	2.2138	4.5163	0.8547	-90.59570343	42.747446489
563	15.10	669.06	0.3145	17.9730	0.0000	2.8148	0.0000	0.0000	1.5297	4.3523	0.0000	2.4264	4.5052	0.1765	-90.61925948	42.926760939
564	15.09	649.18	0.3148	18.0761	0.0000	3.1524	0.0224	0.2725	2.6576	3.9882	0.0000	2.2782	4.4066	2.4207	-90.64294458	43.106095323
565	14.92	642.96	0.3203	17.9432	0.0000	2.5359	0.0000	0.1553	3.0894	4.2215	0.0000	1.9855	4.4906	1.8787	-90.6667598	43.285451619
566	14.68	645.27	0.3289	17.8247	0.0000	2.5171	0.0000	0.3026	3.3514	4.1218	0.0000	2.1033	4.4854	1.8080	-90.69070621	43.464831825
567	14.46	648.86	0.3382	17.6652	0.0000	2.3756	0.0000	0.1809	3.4128	4.1053	0.0000	2.3454	4.4698	1.6535	-90.71478489	43.644237959
568	14.30	656.90	0.3405	17.7116	0.0000	2.8299	0.0000	0.7201	1.6737	3.9013	0.0000	2.6879	4.3460	2.4094	-90.73899694	43.82367206
569	14.31	659.53	0.3361	18.1840	0.0000	3.0333	0.0000	1.0929	1.0776	2.2611	0.0000	2.7899	4.2835	2.6550	-90.76334346	44.003136187
570	14.12	657.32	0.3380	17.8906	0.0000	3.7751	0.0000	1.8758	1.3577	1.3294	0.0000	2.7342	4.1192	3.2618	-90.78782558	44.182632423
571	13.88	653.05	0.3413	17.7281	0.0000	4.0934	0.0000	1.5524	2.2324	1.8848	0.0000	2.6358	4.0064	3.5293	-90.81244442	44.362162871
572	13.55	651.83	0.3454	17.8327	0.6644	4.2147	0.0000	2.4985	2.0321	2.0245	0.0000	3.0304	3.2088	4.0526	-90.83720114	44.541729657
573	13.38	648.57	0.3494	18.3923	2.4112	4.1262	0.0000	2.3173	2.8831	1.1447	0.1533	3.5794	2.3881	4.0299	-90.86209688	44.721334932
574	13.16	649.46	0.3526	19.5630	3.6782	3.7169	0.7977	1.1877	0.4723	2.8904	0.0000	3.8876	1.9030	3.8607	-90.88713283	44.900980868
575	12.96	653.41	0.3539	20.2276	4.0379	2.5761	2.9532	2.0913	0.0000	2.0650	0.0000	3.5115	3.0678	3.8714	-90.91231016	45.080669663
576	12.91	657.53	0.3523	20.3686	4.1509	2.7636	1.6938	2.5693	0.0000	1.9678	0.0000	2.7900	2.3952	4.3274	-90.93763007	45.260403541
577	12.78	668.51	0.3482	20.0870	1.1182	3.9290	0.3244	1.6496	0.0000	3.7954	0.0000	3.1002	2.3107	4.2587	-90.96309378	45.440184749
578	12.54	669.67	0.3504	20.2110	2.7855	4.3180	0.3687	1.6398	0.0000	1.9677	0.0000	3.2597	2.4172	4.1858	-90.98870249	45.620015562
579	12.24	667.07	0.3552	20.1967	2.6467	3.8811	0.4480	1.9584	0.0000	3.5193	0.0000	3.4992	3.1426	3.8447	-91.01445746	45.799898282
580	12.02	667.76	0.3533	19.9308	2.0734	4.0517	0.0072	3.1594	0.3344	2.6805	0.0000	3.6265	3.4975	3.4777	-91.04035994	45.979835236
581	11.73	677.77	0.3452	19.2233	2.3831	4.1044	0.0000	3.3643	0.3052	1.1890	0.0000	2.6451	4.0227	3.4984	-91.06641119	46.159828783
582	11.82	670.37	0.3391	19.7105	2.5530	3.4087	0.1909	3.5202	0.6395	3.2593	0.0000	3.3823	3.3631	3.7996	-91.09261249	46.339881307
583	11.86	662.71	0.3342	18.5141	2.7955	4.2747	1.1061	2.2066	0.4720	1.4009	0.0000	2.9376	4.1980	2.8665	-91.11896514	46.519995224
584	11.40	685.14	0.3268	18.7088	1.8875	4.5367	0.4325	0.9066	0.0000	0.0000	0.0000	0.9947	4.5662	1.4162	-91.14547045	46.70017298
623	22.39	1020.45	0.1655	11.2902	0.0000	3.6991	1.9442	0.0000	0.0000	4.0182	0.0000	3.9803	2.8120	3.4911	-89.47376267	35.045672677
624	22.42	1007.46	0.1657	10.7034	0.0000	3.5591	1.0798	0.0000	0.0000	4.1732	0.0000	4.0518	2.0922	3.6216	-89.49210087	35.225818073
625	22.44	995.48	0.1671	9.7930	0.0000	3.6223	0.0253	0.0000	0.0000	4.1675	0.0000	4.1006	2.0166	3.5585	-89.51052907	35.40591201
626	22.43	987.84	0.1698	7.4325	0.0000	3.8633	0.0189	0.0000	0.0000	3.9956	0.0000	3.6509	3.3422	3.5893	-89.52904793	35.58595595
627	22.25	989.84	0.1731	4.5718	0.0000	3.4760	0.0000	0.0000	0.0000	4.2438	0.0000	3.3420	4.0848	2.7275	-89.54765812	35.76595136
628	22.25	982.11	0.1756	5.0207	0.0000	4.4716	0.0000	0.0000	0.0000	2.6747	0.0000	1.9150	3.1768	4.2801	-89.56636032	35.945899718
629	22.10	980.05	0.1775	4.6565	0.0000	4.5682	0.0000	0.0000	0.0000	1.7284	0.0000	0.3739	2.9176	4.4194	-89.58515521	36.125802506
633	20.41	844.18	0.2144	14.0419	1.6398	3.0547	0.5233	0.0000	1.5583	4.2677	0.0000	2.8947	3.9998	3.4123	-89.77835706	37.922655685
634	20.27	824.99	0.2163	13.5584	1.7962	2.5609	0.6645	0.0000	1.2017	4.2592	0.0000	3.0593	3.1415	4.0699	-89.79821856	38.102157288
635	20.19	812.96	0.2186	13.5034	0.5573	3.0032	1.4951	0.0000	0.9068	4.1627	0.0000	2.5545	2.7344	4.3139	-89.81818149	38.28163174
636	20.03	805.36	0.2214	13.5501	0.4261	2.8180	0.5512	0.0000	0.0000	4.3890	0.0000	2.8265	2.6439	4.2773	-89.83824662	38.461080636
637	19.83	797.88	0.2250	13.7797	0.2305	2.6653	0.0000	0.0000	0.0000	4.4589	0.0000	3.3488	3.4463	3.7646	-89.85841475	38.640505581
638	19.66	788.98	0.2294	13.9312	1.4609	2.6937	0.0592	0.0000	0.2212	4.4186	0.0000	3.2186	2.9164	4.0865	-89.87868665	38.81990819
639	19.41	785.65	0.2350	14.1532	3.0228	2.5193	0.0000	0.0000	0.3040	4.2403	0.0000	2.5396	3.1057	4.2195	-89.89906314	38.999290089
640	19.18	783.21	0.2416	14.6829	3.0235	2.3833	0.0000	0.0000	0.0000	4.2619	0.0000	2.3206	3.2562	4.2027	-89.91954503	39.178652916
641	18.98	780.66	0.2487	15.0974	2.7486	2.1518	0.0000	0.0000	0.0000	4.3664	0.0000	1.6537	3.2657	4.2708	-89.94013312	39.357998317
643	18.54	779.89	0.2628	14.5426	0.3957	1.2057	0.0000	0.0000	0.0000	4.5868	0.0000	2.6698	2.7086	4.2980	-89.98163126	39.7166435
644	18.36	778.93	0.2674	14.9788	1.1589	1.3513	0.0000	0.0000	0.0000	4.5638	0.0000	2.5523	3.5421	4.0186	-90.00254298	39.895946638
645	18.26	774.89	0.2708	15.7271	1.2154	3.4860	0.0000	0.0617	1.1778	3.9163	0.0000	0.8349	4.1983	3.5299	-90.02356427	40.075239065
646	18.13	771.44	0.2742	15.0513	0.0544	3.9603	0.0000	0.0136	0.0736	2.5235	0.0000	0.3740	4.0294	3.8137	-90.04469599	40.254522492
647	17.84	773.89	0.2794	13.9330	2.0928	3.1030	0.0000	0.0000	0.2784	3.8943	0.0000	2.6906	4.0181	3.4863	-90.065939	40.43379864
648	17.51	774.60	0.2845	14.3986	2.1975	1.5857	0.0000	0.0000	0.0276	4.2426	0.0000	2.7162	3.8588	3.7005	-90.08729419	40.613069248
649	17.42	761.91	0.2900	15.7996	2.1765	2.6755	0.0000	0.0000	0.0000	4.2394	0.0000	1.7082	4.1853	3.4584	-90.10876245	40.792336066
650	17.15	757.05	0.2957	15.9012	2.4566	2.2858	0.0000	0.0000	0.0000	4.2377	0.0000	1.6445	4.2503	3.3214	-90.13034468	40.971600858
651	16.92	751.72	0.3008	15.5596	2.1727	2.3599	0.0000	0.0000	0.0023	4.4178	0.0000	1.8762	4.0899	3.6038	-90.15204177	41.150865403
652	16.84	741.72	0.3039	15.6363	1.6993	2.8549	0.0201	0.0063	0.1492	4.3814	0.0000	2.0066	4.0742	3.6044	-90.17385465	41.330131497
653	16.82	729.75	0.3058	16.4861	0.7966	3.5075	2.2098	0.3606	0.6625	4.0467	0.0000	1.0060	4.0360	3.7766	-90.19578425	41.509400948
654	16.64	724.55	0.3069	16.2049	0.3124	3.8618	1.0888	0.1974	0.8761	3.9039	0.0000	0.6715	4.2264	3.4835	-90.2178315	41.688675581
657	15.95	705.44	0.3137	16.6277	0.0000	3.4331	1.1105	0.0000	1.5863	4.1677	0.0000	1.7979	4.3706	2.8833	-90.28468868	42.22654907
658	15.55	710.58	0.3157	17.2208	0.0000	2.3807	0.0979	0.0000	2.6969	4.3205	0.0000	2.5074	4.4409	1.7712	-90.3072161	42.405863011
659	15.26	705.39	0.3156	17.1323	0.0000	2.5076	0.0000	0.0000	0.5741	4.4861	0.0000	2.3099	4.4515	1.9697	-90.32986601	42.585191508
660	15.01	694.22	0.3147	16.9133	0.0000	2.5932	0.0000	0.0070	1.2312	4.4509	0.0000	2.1103	4.4865	1.7811	-90.35263941	42.764536489
661	14.78	681.98	0.3144	16.6672	0.0000	2.1903	0.0000	0.0000	1.9915	4.4400	0.0000	2.0993	4.5147	1.2497	-90.37553731	42.943899898
662	14.82	658.73	0.3160	17.8622	0.0000	3.1370	0.0160	0.0710	3.2135	3.8973	0.0000	2.1872	4.4398	2.2336	-90.39856072	43.123283701
663	14.75	649.20	0.3197	17.4859	0.0000	2.9752	0.0000	0.5333	3.7319	3.7065	0.0000	2.4274	4.3786	2.4801	-90.42171068	43.302689881
664	14.50	654.00	0.3248	17.5321	0.0000	2.5119	0.0000	0.2516	3.6333	3.9612	0.0000	1.9693	4.4545	2.2848	-90.44498823	43.482120443
665	14.23	660.18	0.3299	17.7347	0.0000	2.5283	0.0000	0.3872	3.3495	4.0622	0.0000	1.8928	4.4796	2.0992	-90.46839443	43.66157741
666	14.01	664.65	0.3333	17.6190	0.0000	2.7323	0.0000	0.4990	1.2627	4.0636	0.0000	2.3721	4.3667	2.6025	-90.49193034	43.841062827
667	14.02	660.36	0.3341	18.3335	0.0000	3.6307	0.0000	2.3500	0.8163	2.8496	0.0000	2.9571	3.8347	3.6238	-90.51559704	44.020578759
668	13.84	658.52	0.3358	17.9299	0.0000	3.7004	0.0000	3.0151	0.6385	0.9239	0.0000	2.7372	3.7317	3.8245	-90.53939562	44.200127296
669	13.71	649.32	0.3388	17.9231	0.3039	4.1478	0.0000	2.7824	0.0000	1.8983	0.0000	2.6074	2.3990	4.3621	-90.56332718	44.379710547
670	13.37	647.04	0.3434	18.8184	2.3865	4.0628	0.5845	1.3969	0.1692	3.3976	0.0625	3.9186	1.2059	3.8986	-90.58739284	44.559330644
671	13.03	650.26	0.3482	19.4068	3.2561	3.8371	0.9643	0.1181	0.0701	3.3602	0.0467	4.1443	0.5058	3.6447	-90.61159372	44.738989745
672	12.77	650.76	0.3528	19.6346	1.1100	4.0121	0.1462	0.4768	0.0000	3.7827	0.0000	4.0051	0.1143	3.8502	-90.63593096	44.918690029
673	12.52	654.43	0.3540	20.2522	2.2342	3.8245	3.2796	1.3084	0.0000	2.9748	0.0000	3.2511	1.8370	4.2613	-90.66040572	45.098433701
674	12.42	657.71	0.3524	20.3257	1.0049	4.4046	2.5602	0.0000	0.0000	1.8727	0.0000	2.6785	1.1629	4.4454	-90.68501916	45.278222991
675	12.36	660.07	0.3504	20.1363	0.5668	4.1936	0.3043	1.6031	0.0000	3.4227	0.0000	2.1474	1.1624	4.5135	-90.70977245	45.458060155
676	12.17	664.41	0.3491	20.1570	1.6507	3.9532	0.1465	1.6719	0.0000	3.7186	0.0000	3.5562	3.1553	3.7957	-90.7346668	45.637947474
677	12.02	667.40	0.3473	20.3658	0.5176	4.0605	0.2066	1.5968	0.1547	3.6632	0.0000	3.5696	3.7650	3.1918	-90.7597034	45.817887257
678	11.84	676.60	0.3417	20.6126	2.2190	4.1772	0.0132	2.3085	0.2307	2.9594	0.0000	3.5569	3.4431	3.6017	-90.78488347	45.997881841
679	11.67	692.27	0.3328	19.8002	2.6493	3.7824	0.0000	3.4041	0.9049	2.6655	0.0000	2.9025	3.6903	3.8005	-90.81020825	46.17793359
680	11.87	689.30	0.3262	20.3552	3.0177	2.3781	0.1109	3.1667	0.0000	3.8867	0.0000	3.9380	3.0576	3.4146	-90.83567898	46.358044899
681	12.22	667.39	0.3252	16.7668	0.7113	4.4474	0.8861	2.6346	0.0000	0.1825	0.0000	3.8516	1.7087	3.9202	-90.86129693	46.538218189
682	11.93	680.91	0.3205	16.7174	2.9348	4.2838	1.9450	1.6314	0.0000	0.4447	0.0000	2.8586	4.1335	3.1429	-90.88706336	46.718455915
683	11.64	692.53	0.3176	16.8177	2.9296	4.0848	2.6203	2.3801	0.0000	0.8352	0.0000	3.0887	3.7021	3.7017	-90.91297958	46.898760562
722	22.27	1045.00	0.1666	11.7715	0.0000	3.3884	2.7886	0.0000	0.0000	4.0307	0.0000	3.4706	3.8134	3.2403	-89.25591955	35.060585529
723	22.28	1029.04	0.1675	11.6809	0.0000	3.3722	2.8080	0.0000	0.0000	4.0394	0.0000	3.7560	3.7449	2.8859	-89.27372805	35.240763371
724	22.36	1011.38	0.1693	9.7787	0.0000	3.5212	1.2969	0.0000	0.0000	4.1822	0.0000	3.9707	3.1241	3.3046	-89.29162398	35.420890035
725	22.33	1003.72	0.1719	7.8311	0.0000	3.5269	0.6495	0.0000	0.0000	4.2057	0.0000	3.7724	3.1439	3.5924	-89.30960799	35.600966986
726	22.25	1000.96	0.1748	5.7701	0.0000	3.8014	0.0630	0.0000	0.0000	4.0460	0.0000	3.7664	2.7636	3.7824	-89.32768073	35.780995696
728	22.01	1000.60	0.1794	8.7586	0.0000	3.9285	0.0000	0.0000	0.0000	3.9352	0.0000	3.3872	3.0806	3.9444	-89.36409503	36.140914312
729	21.87	997.77	0.1807	4.7378	0.0000	4.0107	0.0000	0.0000	0.0000	3.8462	0.0000	2.3041	3.8342	3.8443	-89.38243793	36.320807196
730	21.79	986.35	0.1813	7.9112	0.0000	4.5704	0.0000	0.0000	0.0000	1.6893	0.0000	2.9437	2.5609	4.2636	-89.40087222	36.500657797
735	20.73	920.78	0.2078	12.6956	0.0000	4.0261	2.3679	0.0000	2.5824	3.0195	0.0000	2.0099	3.7313	3.9853	-89.51343605	37.578958443
736	20.54	899.28	0.2126	12.6022	0.6646	3.7543	2.5584	0.0000	0.8794	3.7119	0.0000	2.2425	3.7970	3.8921	-89.53252964	37.758555737
737	20.31	871.81	0.2135	13.0918	2.4671	2.7055	0.0000	0.0000	0.4416	4.0803	0.0000	3.5292	3.6731	3.3854	-89.55172029	37.938123044
738	20.18	846.83	0.2143	13.0735	2.1972	2.3763	0.0000	0.0000	1.5918	4.1693	0.0000	2.9084	2.8875	4.2006	-89.57100873	38.117661943
739	20.07	828.17	0.2164	13.4004	2.3935	2.4698	0.0000	0.0000	0.3085	4.3796	0.0000	3.1863	2.4693	4.2045	-89.59039572	38.297174022
740	19.98	812.50	0.2189	13.5878	0.8410	3.4958	0.0660	0.0000	1.1229	4.1692	0.0000	2.3688	1.3168	4.4840	-89.60988201	38.476660878
741	19.78	802.96	0.2223	13.9400	1.3400	2.1191	0.0000	0.0000	1.4204	4.4667	0.0000	2.5997	1.7328	4.4294	-89.62946836	38.65612412
742	19.57	794.89	0.2266	14.0162	1.8797	2.0557	0.0000	0.0000	0.4571	4.4136	0.0000	2.1924	2.4550	4.4116	-89.64915555	38.835565366
743	19.34	791.42	0.2323	14.0292	2.6087	2.2162	0.0000	0.0000	0.5480	4.3255	0.0000	2.2564	2.6874	4.3664	-89.66894435	39.014986246
744	19.12	789.57	0.2388	14.3103	2.7008	1.8296	0.0000	0.0000	0.1242	4.3997	0.0000	2.2545	2.6778	4.3684	-89.68883555	39.1943884
745	18.95	786.36	0.2457	14.4035	1.9582	1.6704	0.0000	0.0000	0.0000	4.4994	0.0000	2.0788	1.9856	4.4742	-89.70882995	39.373773481
747	18.63	780.17	0.2583	15.1812	1.0907	1.9153	0.0000	0.0000	0.0106	4.5348	0.0000	2.5076	3.2913	4.1565	-89.74913155	39.732499091
748	18.44	777.88	0.2633	15.5541	1.9077	2.5834	0.0000	0.0000	0.2156	4.4121	0.0000	1.6921	4.0026	3.7572	-89.76944038	39.911842985
749	18.27	774.26	0.2675	15.6647	0.4300	3.1518	0.0000	0.0908	0.5920	4.3295	0.0000	1.4185	4.0384	3.7408	-89.78985568	40.091176535
750	18.11	770.05	0.2717	16.2451	0.0000	3.8608	0.0000	0.0000	0.0370	3.6856	0.0000	0.0000	3.8248	4.0285	-89.81037827	40.270501455
751	17.95	765.16	0.2769	14.4302	0.7258	3.8817	0.0000	0.9235	0.0593	2.8292	0.0000	1.3567	4.1620	3.5530	-89.83100899	40.449819473
752	17.58	767.76	0.2818	15.5877	2.6931	2.2428	0.0000	0.0000	0.4574	4.3489	0.0000	3.5578	3.3111	3.7012	-89.85174872	40.629132329
753	17.37	762.49	0.2873	15.8602	2.2322	2.1390	0.0000	0.0203	0.2127	4.3949	0.0000	3.6870	3.2481	3.6199	-89.8725983	40.808441779
754	17.14	757.74	0.2931	15.3969	1.9663	2.5550	0.0000	0.0000	0.0022	4.4145	0.0000	3.4500	3.3070	3.7886	-89.89355862	40.987749591
756	16.77	745.33	0.3020	15.8222	1.7335	2.8344	0.3403	0.2309	0.0105	4.3294	0.0000	1.6380	4.0662	3.6768	-89.93581499	41.346367451
758	16.52	728.09	0.3030	16.6204	0.5671	3.7718	1.2663	1.0457	1.2377	3.9168	0.0000	1.3002	3.9740	3.8315	-89.978525	41.705000364
759	16.23	726.18	0.3020	16.9901	0.7096	3.0105	0.1469	0.6373	0.4785	4.3632	0.0000	0.3798	4.3886	3.0452	-90.0000524	41.884327049
760	15.99	721.23	0.3028	16.9885	0.2374	3.0794	0.9929	0.2790	0.0000	4.3417	0.0000	0.7002	4.4627	2.6575	-90.02169597	42.063663032
761	15.68	721.22	0.3053	17.3054	0.5455	2.6039	0.0125	0.0000	1.2303	4.4412	0.0000	2.8463	4.3525	2.0928	-90.04345665	42.243010191
762	15.34	719.09	0.3087	16.5789	0.0771	2.1898	0.0000	0.0000	1.9460	4.4603	0.0000	2.2223	4.3675	2.7032	-90.06533539	42.422370423
763	15.13	705.91	0.3124	16.9811	0.0000	2.6488	0.0000	0.0000	0.2611	4.4700	0.0000	2.2857	4.4300	2.2233	-90.08733315	42.601745643
764	14.90	695.10	0.3150	17.6852	0.0000	2.5013	0.0000	0.0183	1.2864	4.4572	0.0000	2.0428	4.4925	1.7820	-90.1094509	42.781137782
765	14.65	688.35	0.3163	17.5318	0.0000	2.1665	0.0000	0.0000	2.6660	4.3425	0.0000	1.6083	4.5174	1.8582	-90.13168962	42.960548792
766	14.71	661.62	0.3154	17.5772	0.0000	3.6541	0.0000	0.3049	3.1921	3.5457	0.0000	2.1899	4.4115	2.4573	-90.15405031	43.139980643
767	14.57	662.35	0.3181	17.5144	0.0000	2.6798	0.0000	0.0784	3.1056	3.8315	0.0000	1.8383	4.4575	2.3457	-90.17653397	43.319435324
768	14.37	668.07	0.3214	17.8180	0.0000	2.6199	0.0000	0.0493	2.6282	4.1647	0.0000	1.6374	4.4816	2.2491	-90.19914161	43.498914845
769	14.20	663.93	0.3247	17.7371	0.0000	2.8755	0.2110	0.6972	0.7318	3.9095	0.0000	2.3376	4.3364	2.7855	-90.22187426	43.678421235
770	14.08	660.87	0.3270	17.8294	0.0000	3.6066	2.2450	1.6692	0.1322	3.2553	0.0000	2.8596	3.8964	3.5923	-90.24473295	43.857956546
771	14.03	657.75	0.3284	19.1350	0.0000	4.1522	2.8027	2.8244	0.0008	0.0117	0.0000	2.3782	1.8385	4.4535	-90.26771874	44.037522848
772	13.83	657.98	0.3304	18.8022	1.7230	3.6671	2.0847	3.8157	0.0146	0.0756	0.0000	1.9093	1.7231	4.5070	-90.29083268	44.217122236
773	13.60	657.61	0.3325	18.0026	0.9946	3.4513	0.0000	2.9805	2.3702	3.4188	0.0000	2.3731	1.3574	4.4817	-90.31407584	44.396756827
774	13.15	664.61	0.3356	18.8542	0.2884	3.4869	0.0886	1.5189	0.8628	4.1428	0.0224	3.3155	1.8442	4.2361	-90.33744932	44.576428759
775	12.75	664.70	0.3418	19.8633	2.4367	3.7331	0.0000	1.6027	0.0229	3.8213	0.0100	3.6531	0.2737	4.1446	-90.36095419	44.756140195
776	12.41	658.81	0.3497	19.8975	2.2531	3.8158	0.0000	0.6373	0.0000	3.8536	0.0000	3.7364	0.2371	4.0907	-90.38459158	44.935893323
777	12.13	656.78	0.3519	20.2972	1.9636	3.6856	2.2407	0.0000	0.0000	3.8630	0.0000	2.7674	2.0312	4.3752	-90.4083626	45.115690354
778	11.98	659.48	0.3505	20.3727	3.2127	3.7998	3.2882	0.0017	0.0000	2.0371	0.0000	3.5295	2.7565	3.9731	-90.43226839	45.295533524
779	11.99	657.82	0.3486	20.2719	0.7564	4.2283	0.1146	0.3970	0.0000	3.4550	0.0000	2.6326	2.2381	4.3784	-90.45631009	45.475425096
780	11.90	659.68	0.3459	19.5350	1.4750	4.0560	0.1032	3.4110	0.0000	2.4408	0.0000	2.6565	3.3834	4.0823	-90.48048885	45.655367359
781	11.83	661.63	0.3420	19.8629	2.3429	4.2402	0.0225	2.6930	0.0000	2.2376	0.0000	3.1764	3.9935	3.2107	-90.50480586	45.835362629
782	11.65	680.40	0.3333	21.1049	0.0000	4.1559	0.0441	1.4237	0.0000	3.5552	0.0000	3.9450	3.0666	3.3963	-90.5292623	46.015413249
783	11.53	711.37	0.3218	20.5244	2.3272	3.5423	0.0000	3.3749	0.2464	3.3913	0.0000	3.7244	2.5786	3.8790	-90.55385936	46.195521593
784	11.79	727.82	0.3126	20.7280	2.4561	2.6304	0.2209	2.8018	0.0000	4.1066	0.0000	4.1557	2.1040	3.4340	-90.57859826	46.375690062
785	12.25	713.60	0.3123	17.8295	0.9016	3.9422	0.0669	3.0685	1.5634	1.1567	0.0000	3.1206	3.7659	3.6147	-90.60348023	46.555921086
826	22.22	1060.98	0.1656	11.7011	0.0000	3.1072	3.6335	0.0000	0.0000	3.2312	0.0000	2.2463	4.3757	2.6426	-89.03798963	35.075057822
827	22.26	1039.54	0.1678	11.1190	0.0000	3.3282	3.4285	0.0000	0.0000	3.6035	0.0000	2.5960	4.2508	2.9667	-89.05526779	35.255267174
828	22.32	1021.02	0.1706	10.3194	0.0000	3.6420	2.6128	0.0000	0.0000	3.8799	0.0000	3.1608	3.8273	3.5107	-89.07263081	35.435425622
829	22.25	1015.05	0.1739	11.0842	0.0000	3.4081	1.5561	0.0000	0.0000	4.2203	0.0000	3.5893	3.6314	3.3682	-89.09007931	35.615534633
830	22.21	1012.43	0.1770	6.6053	0.0000	3.5639	0.3600	0.0000	0.0000	4.1937	0.0000	4.2900	1.9162	3.1458	-89.10761395	35.795595682
832	22.00	1019.70	0.1818	10.3014	0.0000	3.4794	0.0033	0.0000	0.0000	4.2421	0.0000	3.9381	2.5247	3.6685	-89.14294413	36.155579823
833	21.83	1021.03	0.1832	8.9139	0.0000	3.6333	0.0000	0.0000	0.0000	4.1614	0.0000	3.1766	3.5801	3.7649	-89.16074099	36.3355059
834	21.72	1010.77	0.1835	10.0020	0.0000	3.6909	0.0000	0.0000	0.0000	4.1258	0.0000	3.4400	3.3871	3.7432	-89.17862655	36.515389983
837	21.37	959.50	0.1865	12.4932	0.0000	4.3864	0.8770	0.0000	0.0144	2.7691	0.0000	1.7778	3.4756	4.1708	-89.23282218	37.054805411
838	21.11	951.34	0.1909	13.2294	0.0000	4.0229	0.4909	0.0000	2.3451	3.5831	0.0000	2.6057	3.7348	3.8624	-89.25106929	37.234536705
839	20.84	943.10	0.1956	13.9827	0.0000	3.1074	0.0000	0.0000	2.5821	4.1918	0.0000	3.0604	4.2317	2.5519	-89.2694085	37.41423364
840	20.57	931.81	0.2022	14.0345	0.4760	2.6227	0.0918	0.0000	1.9012	4.3570	0.0000	3.3586	4.1905	2.1034	-89.2878405	37.59389777
841	20.51	906.45	0.2076	12.7067	1.6532	2.8638	1.3709	0.0000	0.0784	4.2852	0.0000	3.5513	3.5524	3.5039	-89.306366	37.773530656
842	20.33	882.19	0.2101	12.1066	1.1437	2.9049	0.9652	0.0000	0.0000	4.0543	0.0000	3.0201	3.2028	4.0588	-89.32498571	37.95313387
843	20.13	861.67	0.2118	12.2779	2.9211	2.8245	0.0000	0.0000	0.0000	4.0760	0.0000	2.8158	3.0556	4.1753	-89.34370035	38.132708993
844	19.98	844.02	0.2134	12.7351	2.3806	2.3826	0.0000	0.0000	0.0000	4.3954	0.0000	2.7401	2.4081	4.3360	-89.36251065	38.312257616
845	19.90	824.12	0.2161	13.2667	1.3223	3.3452	0.0000	0.0000	1.1680	4.2230	0.0000	1.9102	1.7511	4.5052	-89.38141733	38.49178134
846	19.76	809.23	0.2193	13.9875	1.1154	2.8702	0.0000	0.0000	1.6793	4.3391	0.0000	1.8381	1.7824	4.5083	-89.40042114	38.671281777
847	19.54	799.28	0.2234	14.2549	2.2354	2.7628	0.0000	0.0000	0.0000	4.2078	0.0000	1.6718	2.8121	4.3949	-89.41952283	38.850760548
848	19.32	796.05	0.2294	14.3896	2.9524	2.5588	0.0000	0.0000	0.1551	4.1894	0.0000	2.1731	3.0814	4.2825	-89.43872316	39.030219287
849	19.12	794.91	0.2362	14.1825	2.6616	1.9528	0.0000	0.0000	0.4357	4.3953	0.0000	2.3076	2.6183	4.3724	-89.45802288	39.209659639
851	18.85	787.15	0.2493	14.7112	1.2172	1.9432	0.0000	0.0000	0.0098	4.5227	0.0000	2.5295	2.7785	4.3089	-89.49692363	39.568491814
852	18.71	782.66	0.2552	15.3360	1.3705	2.9065	0.0000	0.0000	0.2470	4.3839	0.0000	2.0272	3.6511	4.0411	-89.51652621	39.747886985
853	18.48	780.80	0.2603	15.1735	0.5584	2.2310	0.0000	0.0000	0.0780	4.5163	0.0000	2.0516	3.6265	4.0542	-89.53623133	39.927270464
854	18.28	776.53	0.2648	15.2332	0.2234	2.7479	0.0000	0.0000	0.0563	4.4491	0.0000	1.6003	3.7460	4.0199	-89.55603979	40.106643955
856	17.83	768.54	0.2739	13.5686	1.7025	3.3912	0.0000	0.1737	0.1318	4.0954	0.0000	3.0437	3.9262	3.4438	-89.59596999	40.465367862
857	17.63	762.92	0.2783	14.7242	2.6882	3.0448	0.0000	0.0080	1.6224	4.0694	0.0000	3.6180	3.7177	3.2014	-89.61609339	40.644721753
858	17.37	761.19	0.2837	15.8308	2.8480	2.9930	0.0000	0.2314	1.2358	4.1378	0.0000	3.5516	3.8265	3.1015	-89.63632342	40.824072611
859	17.08	760.82	0.2894	14.9487	1.9829	2.2954	0.0000	0.2582	0.6518	4.4378	0.0000	3.5969	3.2389	3.7137	-89.65666095	41.003422208
860	16.83	757.98	0.2950	15.0456	1.5760	2.3375	0.2294	0.0126	0.0000	4.4713	0.0000	3.3936	3.5697	3.6302	-89.67710683	41.182772332
861	16.70	748.71	0.3000	15.5360	1.9226	2.7140	0.0000	1.4412	0.0000	4.3155	0.0000	2.4937	3.9543	3.6567	-89.69766192	41.362124787
862	16.55	739.68	0.3025	15.9595	1.0816	3.7032	0.0000	1.5526	0.0000	3.9752	0.0000	1.9265	3.5312	4.1267	-89.71832711	41.541481392
863	16.37	731.44	0.2992	16.6225	0.1352	4.0077	0.0001	0.1896	0.4456	3.7650	0.0000	0.7952	3.9357	3.9037	-89.73910326	41.72084398
864	16.05	729.68	0.2944	16.2908	1.0916	2.5657	0.0000	0.0074	0.3850	4.4588	0.0000	0.5076	4.4264	2.8741	-89.75999129	41.900214402
866	15.52	721.74	0.2984	16.6356	0.6548	2.4922	0.0000	0.0569	0.0046	4.4693	0.0000	2.3382	4.2961	2.9561	-89.80210657	42.258986236
867	15.32	712.38	0.3042	17.0253	1.1761	2.7274	0.0000	0.0573	0.0264	4.3923	0.0000	1.5425	4.3680	2.9670	-89.82333566	42.438391433
868	15.16	697.86	0.3097	17.4560	0.3531	3.0435	0.2031	0.1052	0.8979	4.3258	0.0000	2.2960	4.3919	2.5076	-89.8446803	42.617812036
869	14.94	687.43	0.3142	17.6846	0.0000	2.7372	0.0217	0.0730	1.7520	4.2945	0.0000	1.8921	4.4629	2.2645	-89.86614142	42.797249984
870	14.70	681.44	0.3170	17.9244	0.0000	2.4296	0.0000	0.0000	2.9808	4.1926	0.0000	2.1112	4.4748	1.9410	-89.88771998	42.976707231
871	14.85	661.73	0.3170	17.4570	0.0000	3.5640	0.4472	0.0000	2.8308	3.5483	0.0000	1.9482	4.3634	2.8599	-89.90941694	43.156185754
872	14.73	667.31	0.3182	17.8593	0.0000	3.3353	0.0975	0.0000	0.0000	3.7983	0.0000	3.0028	4.1293	3.0313	-89.93123328	43.335687547
873	14.60	667.28	0.3203	17.8333	0.0000	3.5296	0.1627	0.0000	0.0000	3.5034	0.0000	2.3263	4.2360	3.1624	-89.95316998	43.515214626
874	14.30	662.29	0.3219	18.0714	0.0000	3.6272	1.8049	1.2954	0.0000	3.3221	0.0000	2.3089	4.1528	3.3785	-89.97522805	43.694769025
875	14.16	655.70	0.3232	18.9248	0.1772	4.2226	2.9642	2.0320	0.0000	1.6358	0.0000	3.0564	3.2783	4.0113	-89.99740848	43.874352801
876	14.03	655.71	0.3244	18.7950	0.2506	4.2697	3.1993	1.1394	0.0000	0.0126	0.0000	3.1898	3.5002	3.8197	-90.01971229	44.053968032
877	13.85	656.91	0.3259	19.1497	0.9642	4.2676	2.8408	1.8343	0.0000	0.0000	0.0000	3.0317	3.0455	4.1149	-90.04214052	44.233616818
878	13.56	664.12	0.3265	18.3126	0.9729	3.3098	0.0000	2.4907	2.2237	3.8523	0.0000	2.2523	2.4770	4.4016	-90.0646942	44.413301281
879	13.15	677.33	0.3267	19.1407	1.8065	2.3498	0.0000	0.0968	0.2435	4.4320	0.0000	1.2214	2.6513	4.4478	-90.08737439	44.593023566
880	12.80	676.81	0.3318	20.0634	3.9219	3.0437	0.1531	1.3898	0.0000	3.3400	0.0000	2.9758	2.7886	4.2067	-90.11018216	44.772785843
881	12.43	670.47	0.3390	19.8905	3.8360	2.9551	0.0000	1.0327	0.0000	3.5720	0.0000	3.6885	1.7219	4.0504	-90.13311857	44.952590305
882	12.10	665.35	0.3437	20.2979	4.1696	3.0008	0.0624	1.3806	0.0000	2.6514	0.0000	2.9949	0.6562	4.3956	-90.15618472	45.13243917
883	11.83	664.17	0.3452	20.3618	3.8440	3.0636	2.7854	0.0275	0.0000	2.9692	0.0000	3.3709	3.4786	3.7253	-90.17938171	45.312334681
884	11.69	663.32	0.3444	20.3273	3.6964	3.7625	2.6615	0.3549	0.0000	1.7747	0.0000	3.3636	3.5252	3.6925	-90.20271065	45.492279108
885	11.65	663.32	0.3413	19.6685	1.9669	4.0748	0.1582	3.2368	0.0000	2.5168	0.0000	3.0774	3.0708	4.0900	-90.22617267	45.672274746
886	11.64	668.78	0.3354	19.2603	2.4206	3.8121	0.0000	3.8133	0.4593	0.4843	0.0000	2.6251	3.5496	3.9962	-90.2497689	45.85232392
887	11.51	690.27	0.3256	19.9658	1.7564	4.0381	0.0000	3.3355	1.3781	2.3446	0.0000	3.1905	3.6370	3.7068	-90.2735005	46.032428979
888	11.26	729.21	0.3142	20.7802	2.5627	3.0040	0.0000	3.5741	0.0000	3.5542	0.0000	3.7035	1.8158	4.0301	-90.29736864	46.212592304
889	11.36	756.48	0.3047	21.0238	2.6780	2.1536	0.0000	2.9765	0.0000	4.0946	0.0000	4.0565	2.1608	3.5987	-90.32137448	46.392816303
890	12.05	741.32	0.3028	18.8725	3.2821	3.2908	2.7215	1.9436	1.5863	3.1161	0.0000	4.0313	3.1348	3.1647	-90.34551923	46.573103416
942	22.33	1059.46	0.1629	9.9501	0.0000	3.1355	3.6411	0.0000	0.0000	2.9041	0.0000	2.8796	4.0040	3.4136	-88.81997547	35.089089327
943	22.21	1045.45	0.1672	10.3915	0.0000	3.2995	3.6441	0.0000	0.0000	2.6389	0.0000	2.7774	4.1017	3.2764	-88.83672266	35.269329251
944	22.15	1031.24	0.1718	11.5216	0.0000	2.9854	3.7687	0.0000	0.0000	3.6007	0.0000	2.5647	4.3577	2.4785	-88.85355214	35.449518536
945	22.18	1019.34	0.1760	11.1965	0.0000	3.4051	2.5559	0.0000	0.0000	4.0943	0.0000	3.2839	3.9862	3.1122	-88.87046452	35.629658653
946	22.10	1021.96	0.1794	11.0817	0.0000	3.3039	1.9451	0.0000	0.0000	4.2310	0.0000	4.0939	3.1052	3.0307	-88.88746041	35.809751079
947	22.00	1031.57	0.1821	11.6330	0.0000	3.3510	2.0124	0.0000	0.0000	4.2045	0.0000	4.2100	2.5734	3.1149	-88.90454042	35.989797296
948	21.95	1040.77	0.1845	10.5477	0.0000	3.5884	0.8060	0.0000	0.0000	4.1680	0.0000	3.8657	2.0608	3.8589	-88.92170518	36.169798796
949	21.85	1044.96	0.1860	10.1845	0.0000	3.6806	0.1014	0.0000	0.0000	4.1308	0.0000	3.9384	1.6723	3.8359	-88.93895533	36.349757078
950	21.70	1034.19	0.1859	10.5350	0.0000	3.2223	0.0536	0.0000	0.0000	4.3420	0.0000	4.1665	2.5004	3.2704	-88.9562915	36.529673646
951	21.57	1015.93	0.1857	10.7641	0.0000	3.5496	1.1990	0.0000	0.0000	4.1726	0.0000	4.3153	1.9355	3.0557	-88.97371433	36.709550015
952	21.39	996.02	0.1864	10.3705	0.0000	3.4947	2.1239	0.0000	0.0000	4.1222	0.0000	4.0911	3.2197	2.8999	-88.99122448	36.889387706
953	21.26	975.52	0.1882	13.1501	0.0000	3.6850	0.0068	0.0000	0.0000	4.1295	0.0000	4.0614	2.8729	3.3053	-89.0088226	37.069188249
954	21.12	957.38	0.1910	13.2682	0.0000	4.0090	0.6175	0.0000	0.1940	3.8143	0.0000	3.3725	3.1529	3.9209	-89.02650935	37.248953181
955	20.84	945.62	0.1946	13.9077	0.0000	3.3738	0.0000	0.0000	0.1342	4.2280	0.0000	3.9611	3.1370	3.3124	-89.04428541	37.428684051
956	20.52	934.14	0.1992	13.8683	2.2878	2.5480	0.0000	0.0000	0.0025	4.3022	0.0000	4.0248	3.5146	2.5976	-89.06215145	37.608382414
957	20.49	907.61	0.2033	12.0739	0.6491	2.9791	0.9569	0.0000	0.0032	4.2242	0.0000	3.7003	2.5588	3.9044	-89.08010815	37.788049835
958	20.30	888.58	0.2064	11.9478	2.0198	3.2028	0.7005	0.0000	0.0000	4.2344	0.0000	3.0113	1.6632	4.3491	-89.09815621	37.967687889
959	20.08	871.74	0.2088	12.2036	2.5416	2.7251	0.0000	0.0000	0.0000	4.3000	0.0000	3.0153	2.3211	4.2825	-89.11629632	38.147298159
960	19.90	855.97	0.2111	12.2325	2.5685	2.4499	0.0000	0.0000	0.0000	4.3506	0.0000	2.9536	2.6312	4.2476	-89.13452919	38.326882241
961	19.79	838.56	0.2135	13.0550	1.9438	2.5956	0.0000	0.0000	0.8399	4.3802	0.0000	2.1696	1.8462	4.4763	-89.15285552	38.506441737
962	19.68	822.16	0.2172	13.5809	1.5442	2.3668	0.0711	0.0000	1.3919	4.4256	0.0000	1.4957	1.5289	4.5425	-89.17127605	38.685978264
963	19.52	810.15	0.2218	13.4678	2.1984	3.3523	0.0000	0.0000	1.1400	4.1163	0.0000	2.1356	2.8722	4.3420	-89.18979149	38.865493447
964	19.30	805.71	0.2277	13.5106	2.7346	2.3420	0.0000	0.0000	1.5001	4.2877	0.0000	2.1495	2.9893	4.3114	-89.20840257	39.044988921
965	19.07	804.74	0.2344	13.8147	2.6638	2.1234	0.0000	0.0000	0.8099	4.3683	0.0000	2.3941	2.8059	4.3241	-89.22711005	39.224466336
966	18.94	800.64	0.2411	14.4042	1.1401	1.4628	0.0000	0.0000	0.0288	4.5522	0.0000	2.5803	2.0080	4.4110	-89.24591466	39.40392735
967	18.86	794.89	0.2475	14.7791	1.4170	2.1619	0.0000	0.0000	0.0000	4.5003	0.0000	2.2016	2.9006	4.3278	-89.26481717	39.583373635
968	18.70	791.06	0.2534	14.9217	1.0747	2.7081	0.0000	0.0000	0.1254	4.4346	0.0000	2.1403	3.3151	4.2043	-89.28381834	39.762806874
971	17.97	778.31	0.2670	14.7187	1.4981	2.2462	0.0000	0.0000	0.3606	4.4826	0.0000	3.1663	3.1999	4.0028	-89.34142157	40.30104534
972	17.72	772.67	0.2708	13.7092	2.1455	2.5974	0.0000	0.0234	0.7397	4.3692	0.0000	3.3879	3.1280	3.9233	-89.36082519	40.480443485
973	17.41	771.61	0.2748	13.9663	2.3761	2.1638	0.0000	0.0000	0.2116	4.4066	0.0000	3.5851	2.8005	3.9218	-89.38033141	40.659837194
974	17.32	762.97	0.2799	15.0089	3.0040	2.9790	0.0000	0.3181	0.3558	4.1234	0.0000	3.3030	3.4695	3.7770	-89.39994105	40.839228232
975	17.23	754.83	0.2851	13.9610	2.5222	3.2855	0.0000	0.0000	0.0628	4.1529	0.0000	3.3800	3.6300	3.5812	-89.41965494	41.018618375
976	17.03	750.87	0.2905	15.1017	2.5928	3.4877	0.0000	0.0485	0.0000	4.0261	0.0000	2.8426	3.9870	3.4642	-89.43947389	41.198009417
977	16.73	748.19	0.2957	15.1635	2.2461	2.9207	0.0000	0.1855	0.0000	4.3060	0.0000	2.8407	4.0356	3.3775	-89.45939877	41.377403163
980	15.89	731.01	0.2910	15.8909	2.4267	2.8501	0.0000	0.0014	0.0000	4.2643	0.0000	2.2001	4.4040	2.5012	-89.5198174	41.915618944
981	15.59	727.28	0.2899	15.9321	2.2141	2.5822	0.0000	0.0487	0.0000	4.3727	0.0000	1.5596	4.3743	2.9371	-89.54017452	42.095041902
982	15.48	714.53	0.2968	16.4273	1.1749	2.8268	0.0000	0.0740	0.0000	4.3945	0.0000	1.1451	4.3559	3.0873	-89.56064188	42.274476844
983	15.24	706.56	0.3031	18.1656	1.0204	2.5934	0.0000	0.0929	0.0000	4.4100	0.0000	1.4055	4.4820	2.3523	-89.58122039	42.453925674
984	15.05	694.59	0.3084	17.3673	0.4264	2.8970	0.0031	0.1618	0.0296	4.3804	0.0000	2.3148	4.3813	2.5599	-89.60191096	42.633390318
985	14.92	680.21	0.3126	17.7160	0.4064	3.2610	0.2837	0.6651	0.7695	4.1839	0.0000	1.8270	4.3818	2.8214	-89.6227145	42.812872718
986	14.75	669.92	0.3150	17.4669	0.9388	2.7310	0.4467	0.0000	1.6815	4.2232	0.0000	2.0832	4.4258	2.4330	-89.64363193	42.992374835
987	14.78	656.04	0.3149	16.4426	2.5218	3.0641	0.6561	0.0000	2.5348	3.8949	0.0000	1.8048	4.3532	2.9546	-89.66466419	43.171898649
988	14.76	653.45	0.3156	17.6998	2.5934	3.3965	0.4015	0.2012	1.1116	3.8742	0.0000	2.9408	4.2962	2.3652	-89.68581223	43.351446161
989	14.68	655.34	0.3176	17.5211	2.8096	3.5103	0.8644	1.7480	0.0287	3.3591	0.0000	1.7103	4.2205	3.3810	-89.707077	43.531019392
990	14.48	653.89	0.3191	17.7250	3.0074	3.9987	1.3361	1.2664	0.0162	2.7307	0.0000	0.4880	4.4899	2.5066	-89.72845947	43.710620381
991	14.26	649.08	0.3220	18.2825	2.2824	4.4392	0.5345	1.6632	0.0000	0.2546	0.0000	0.0000	4.1472	3.6569	-89.74996062	43.89025119
992	14.08	644.30	0.3249	18.7719	0.6988	4.5187	0.1069	2.1153	0.0000	0.0000	0.0000	0.0000	3.6172	4.1708	-89.77158143	44.069913904
993	13.88	648.68	0.3255	18.0314	2.4407	4.3982	0.0821	2.0575	0.0000	0.0000	0.0000	1.9969	4.0612	3.6268	-89.7933229	44.249610628
994	13.60	660.42	0.3247	18.5204	2.8209	3.8081	0.0000	1.3740	1.4050	3.3865	0.0000	2.5140	3.2374	4.1771	-89.81518605	44.42934349
995	13.27	672.82	0.3247	18.8056	2.2071	2.7031	0.0081	2.5475	0.4323	3.7406	0.0000	0.5543	3.2422	4.3264	-89.8371719	44.609114642
996	12.95	677.51	0.3272	20.1932	4.4399	2.1204	0.1297	1.9334	0.0000	1.3253	0.0000	1.6415	3.8626	3.9170	-89.85928148	44.788926258
997	12.65	675.14	0.3319	20.1690	4.4000	2.3045	0.4945	0.2637	0.0000	2.3585	0.0000	3.0188	3.6641	3.7730	-89.88151582	44.968780539
998	12.40	667.65	0.3367	20.1887	4.3932	1.0652	0.7011	2.1934	0.0000	0.0691	0.0000	3.0279	2.2268	4.2915	-89.903876	45.148679709
999	12.10	658.30	0.3410	19.9392	4.2808	0.8572	1.2817	2.7673	0.0000	0.0685	0.0000	3.3062	1.6912	4.2527	-89.92636308	45.328626017
1000	11.87	651.89	0.3424	19.6369	3.7826	3.1663	0.1658	3.0259	0.0000	2.1227	0.0000	3.0190	2.5355	4.2472	-89.94897814	45.50862174
1001	11.64	659.25	0.3387	19.4123	3.3398	3.2565	0.1309	3.5092	0.0000	2.7883	0.0000	2.6761	3.3046	4.1147	-89.97172227	45.68866918
1002	11.49	675.15	0.3304	19.1477	3.0911	3.8299	0.1629	3.5388	0.2089	0.0000	0.0000	2.4180	3.9487	3.6866	-89.99459658	45.868770668
1003	11.36	700.13	0.3190	18.9972	1.5129	3.8418	0.0000	3.8439	1.8143	0.0039	0.0000	2.6950	3.4213	4.0533	-90.01760218	46.048928561
1004	11.16	737.02	0.3071	20.0931	2.2610	3.1357	0.5557	3.7444	0.3311	3.3317	0.0000	3.4964	2.7661	3.9910	-90.0407402	46.229145247
1005	11.15	766.64	0.2967	21.2417	3.2342	1.6988	0.0368	2.9236	0.0638	3.9686	0.0000	3.8572	2.7841	3.6759	-90.0640118	46.409423141
1006	11.58	765.06	0.2917	20.2690	3.0699	3.0254	1.1556	2.1045	1.3905	3.8705	0.0000	4.0612	2.7834	3.3598	-90.08741812	46.58976469
1049	24.41	886.09	0.2154	6.5635	0.0000	2.3112	4.4179	1.9812	0.0000	0.0000	0.0000	2.9236	2.8443	4.2077	-88.20645188	30.393297118
1050	24.25	918.88	0.2114	7.4801	0.0000	2.8266	4.3672	1.6038	0.0000	0.0000	0.0000	2.9669	4.1343	3.0503	-88.22078414	30.575375768
1051	24.07	947.75	0.2052	7.4912	0.0000	2.4541	4.4265	1.1699	0.0000	0.0000	0.0000	2.3849	4.4258	2.1473	-88.23518263	30.757367515
1052	23.90	967.11	0.1971	7.5354	0.0000	3.2078	4.3273	0.5274	0.0000	0.0000	0.0000	1.0061	4.5686	1.3492	-88.24964781	30.93927372
1053	23.75	978.39	0.1871	7.7564	0.0000	3.7062	4.1020	0.4755	0.0000	0.0000	0.0000	0.2061	4.4611	2.7208	-88.26418017	31.121095745
1056	23.63	991.29	0.1602	9.8194	0.0000	2.9763	4.1854	0.0000	0.0000	0.0000	0.0000	2.8167	4.3909	1.7173	-88.30818489	31.666070406
1057	23.66	999.25	0.1565	10.0294	0.0000	3.3251	4.2583	0.0000	0.0000	0.0000	0.0000	2.9882	4.2699	2.4541	-88.32299061	31.84756939
1058	23.52	1019.29	0.1546	9.3301	0.0000	3.1171	4.2147	0.0000	0.0000	0.0000	0.0000	2.4803	4.4417	1.8147	-88.33786588	32.028991046
1059	23.51	1009.72	0.1534	8.9434	0.0000	2.9815	4.3851	0.0000	0.0000	0.0000	0.0000	3.3370	4.1474	2.4508	-88.35281118	32.210336755
1060	23.49	991.19	0.1531	9.6485	0.0000	3.0054	4.4044	0.0000	0.0000	0.0000	0.0000	3.0589	4.3035	2.0463	-88.36782702	32.3916079
1061	23.51	975.82	0.1534	9.8876	0.0000	2.8810	4.4309	0.0000	0.0000	0.0000	0.0000	2.7275	3.8116	3.7491	-88.38291388	32.572805866
1066	22.22	1066.92	0.1611	10.8111	0.0000	2.9245	3.8655	0.0000	0.0000	2.9814	0.0000	3.0402	4.1127	3.0434	-88.60187962	35.102679821
1067	22.08	1051.13	0.1671	10.5120	0.0000	2.8240	4.1516	0.0000	0.0000	2.4780	0.0000	2.7754	4.2215	2.9348	-88.61809525	35.282949377
1068	22.06	1031.57	0.1729	10.5694	0.0000	3.3565	3.3708	0.0000	0.0000	3.6626	0.0000	3.5895	3.6853	3.2931	-88.63439059	35.463168551
1069	21.99	1023.63	0.1782	11.0045	0.0000	3.2784	3.2149	0.0000	0.0000	3.8805	0.0000	3.0679	4.0099	3.2718	-88.65076622	35.643338817
1070	21.90	1030.69	0.1817	11.6422	0.0000	3.1937	3.0689	0.0000	0.0000	4.0225	0.0000	3.3287	4.0377	2.9125	-88.66722274	35.823461654
1071	21.89	1040.98	0.1840	11.5500	0.0000	3.5071	2.1000	0.0000	0.0000	4.1187	0.0000	3.9805	3.1978	3.2179	-88.68376075	36.003538548
1072	21.85	1052.97	0.1858	10.7856	0.0000	3.4661	1.7456	0.0000	0.0000	4.1784	0.0000	4.1203	2.3679	3.4257	-88.70038085	36.183570993
1073	21.75	1060.32	0.1870	11.0935	0.0000	3.3276	2.3434	0.0000	0.0000	4.1700	0.0000	4.1667	2.9343	2.9799	-88.71708366	36.363560489
1074	21.58	1052.35	0.1872	11.3156	0.0000	3.0503	2.4204	0.0000	0.0000	4.2574	0.0000	4.3218	2.9289	2.1935	-88.73386979	36.543508544
1075	21.42	1034.09	0.1873	11.4317	0.0000	3.1896	2.0933	0.0000	0.0000	4.2572	0.0000	4.4122	2.5688	2.0148	-88.75073987	36.723416676
1076	21.29	1010.52	0.1880	11.4458	0.0000	3.5181	1.5895	0.0000	0.0000	4.1648	0.0000	4.2859	2.6782	2.7582	-88.76769452	36.903286407
1077	21.17	986.63	0.1897	12.9793	0.0000	3.4824	0.2098	0.0000	0.0000	4.2345	0.0000	4.0012	2.3417	3.6360	-88.78473439	37.083119272
1078	21.00	966.71	0.1923	13.2679	0.0000	3.8639	0.9265	0.0000	0.0000	3.9226	0.0000	3.6441	3.0152	3.7923	-88.80186011	37.26291681
1079	20.73	952.61	0.1955	14.3237	0.0000	3.0610	0.0000	0.0000	0.0000	4.2499	0.0000	4.0762	3.3768	2.6947	-88.81907234	37.442680572
1080	20.51	934.49	0.1987	13.2321	2.5142	2.8350	0.0000	0.0000	0.1405	4.1613	0.0000	4.0154	3.4617	2.7525	-88.83637174	37.622412117
1081	20.39	913.35	0.2014	12.3036	1.9466	2.9958	0.0000	0.0000	0.2254	4.2114	0.0000	3.8046	2.6409	3.7857	-88.85375895	37.802113012
1082	20.27	893.55	0.2038	12.0521	2.1157	3.1996	0.0000	0.0000	0.0000	4.2128	0.0000	3.3374	2.2134	4.1852	-88.87123466	37.981784835
1083	20.08	877.83	0.2061	12.1281	1.4151	2.8192	0.0000	0.0000	0.0000	4.3921	0.0000	3.2107	1.5319	4.2983	-88.88879953	38.161429173
1084	19.87	864.57	0.2087	12.2642	2.3422	2.9723	0.0000	0.0000	0.0000	4.2573	0.0000	3.7026	2.5549	3.9035	-88.90645426	38.341047624
1085	19.67	852.26	0.2118	12.6674	2.4667	2.3071	0.0000	0.0000	0.0000	4.3765	0.0000	2.8934	2.4536	4.2948	-88.92419953	38.520641795
1086	19.53	838.89	0.2154	12.9404	2.1664	2.1684	0.0295	0.0000	0.0000	4.4241	0.0000	1.7370	2.2014	4.4805	-88.94203604	38.700213304
1087	19.40	825.80	0.2205	13.1644	2.5431	2.5639	0.0000	0.0000	1.4572	4.3006	0.0000	1.9818	2.5909	4.4116	-88.95996449	38.87976378
1088	19.29	815.55	0.2265	13.2288	2.6894	3.3868	0.0000	0.0000	1.5042	4.0111	0.0000	2.3515	2.9174	4.3041	-88.9779856	39.059294862
1089	19.10	811.77	0.2332	13.7285	2.8773	2.6236	0.0000	0.0000	0.9193	4.2477	0.0000	2.7684	3.2685	4.1075	-88.99610007	39.238808203
1090	18.92	809.67	0.2401	14.0119	1.9795	1.4315	0.0000	0.0000	0.0000	4.5157	0.0000	2.2082	2.6328	4.3819	-89.01430865	39.418305464
1091	18.82	804.65	0.2468	14.7272	1.0794	1.9227	0.0000	0.0000	0.2944	4.5310	0.0000	2.7039	2.4876	4.3311	-89.03261205	39.597788321
1092	18.67	802.27	0.2530	15.0942	1.8955	2.2094	0.0000	0.0000	0.6577	4.4393	0.0000	2.7907	2.7908	4.2544	-89.05101103	39.77725846
1094	18.13	794.01	0.2630	14.9435	1.4941	2.1548	0.0000	0.0000	0.7449	4.4839	0.0000	3.2026	2.9640	4.0780	-89.08809871	40.136167398
1095	17.86	787.43	0.2669	14.8901	1.3016	2.3605	0.0000	0.0000	0.3963	4.4771	0.0000	3.6706	2.5699	3.9252	-89.10678894	40.315609634
1096	17.54	783.88	0.2705	14.9505	1.7489	2.0563	0.0000	0.0000	0.9499	4.4686	0.0000	3.5842	2.6750	3.9601	-89.12557778	40.495046029
1097	17.35	775.45	0.2732	15.0743	2.7685	2.4513	0.0000	0.0000	0.2891	4.3153	0.0000	3.4093	3.1966	3.8776	-89.14446602	40.674478337
1099	17.04	762.62	0.2806	14.2491	1.5518	2.4168	0.0043	0.0000	0.0021	4.4631	0.0000	3.4875	2.5206	4.0580	-89.18254385	41.033337771
1100	16.88	756.90	0.2848	16.0838	2.4238	2.6002	0.0013	0.0000	0.0694	4.3543	0.0000	3.5292	3.1031	3.8424	-89.20173505	41.212768475
1101	16.64	750.29	0.2892	15.1710	1.8092	2.5824	0.0000	0.2699	0.2727	4.4032	0.0000	3.3732	3.1568	3.9187	-89.22102885	41.392202248
1102	16.11	752.05	0.2929	15.2355	1.5862	2.2736	0.0000	0.0655	0.0954	4.4747	0.0000	3.3563	3.5356	3.6890	-89.24042608	41.571640917
1103	15.90	741.71	0.2951	15.7081	1.6610	3.5249	0.0000	0.1780	0.0000	4.1160	0.0000	2.9984	3.3647	3.9894	-89.25992757	41.751086325
1104	15.77	730.06	0.2964	15.8578	2.3691	3.5917	0.0000	0.1669	0.0000	3.8609	0.0000	2.0359	4.1610	3.4406	-89.27953415	41.930540331
1105	15.61	720.58	0.2987	16.0811	2.9115	3.2210	0.0000	0.0080	0.0000	4.0122	0.0000	2.3418	4.3677	2.6199	-89.29924669	42.110004812
1106	15.44	710.66	0.3025	16.3189	2.6969	3.0757	0.0000	0.4533	0.7055	4.1348	0.0000	2.6379	4.0897	3.3774	-89.31906604	42.289481662
1107	15.29	698.32	0.3062	16.7038	2.3842	3.3961	0.4976	0.4187	0.5795	4.0375	0.0000	1.5378	4.1725	3.5107	-89.33899307	42.468972791
1108	15.16	684.12	0.3091	16.3924	2.8932	3.7432	0.8825	1.0537	0.8277	3.4143	0.0000	1.5820	4.1726	3.5041	-89.35902865	42.648480128
1109	14.94	672.95	0.3107	16.3803	2.0632	3.6948	0.8520	1.1542	0.3556	3.7652	0.0000	1.9774	4.2322	3.2925	-89.37917368	42.82800562
1110	14.84	656.63	0.3115	16.1283	2.2321	2.7834	1.5272	0.0000	0.1109	4.2032	0.0000	1.3964	4.3335	3.1246	-89.39942905	43.007551234
1112	14.74	637.49	0.3116	18.4288	3.4784	2.9472	0.4076	1.3547	0.1559	3.8360	0.0000	2.1813	4.4016	2.5303	-89.44027444	43.366710789
1113	14.78	643.40	0.3117	18.5614	3.5050	3.5600	1.6869	2.6944	0.1501	2.6277	0.0000	1.2487	3.9247	3.8893	-89.46086632	43.54632876
1114	14.68	650.43	0.3125	17.3552	2.5081	3.7678	2.7495	3.0468	0.0112	2.5415	0.0000	2.0345	4.0449	3.6440	-89.48157222	43.725974915
1115	14.45	646.41	0.3170	17.3633	2.5985	4.1893	2.1192	2.2437	0.0000	1.9923	0.0000	1.6662	4.3355	3.0607	-89.50239309	43.905651321
1116	14.13	636.65	0.3241	17.8991	2.2643	4.4595	1.0944	1.5782	0.0000	0.0152	0.0000	2.0302	4.3269	2.9794	-89.5233299	44.085360067
1117	13.87	645.27	0.3241	18.3382	3.3390	4.1024	1.0443	2.5198	0.0000	0.0000	0.0000	2.4740	3.6277	3.9798	-89.54438361	44.265103265
1118	13.64	657.86	0.3223	18.5897	3.8167	3.6942	0.0000	2.3959	0.3927	0.4192	0.0000	2.4096	3.7078	3.9340	-89.56555521	44.444883048
1119	13.33	668.85	0.3225	18.7347	3.5346	3.4009	0.0000	2.8231	0.0000	0.1763	0.0000	2.2792	3.3208	4.1828	-89.58684568	44.624701574
1120	13.00	675.32	0.3247	19.9109	4.2746	3.2275	0.0496	1.6565	0.0000	0.0000	0.0000	2.1887	3.5006	4.1099	-89.60825602	44.804561024
1121	12.74	675.38	0.3284	19.9551	4.3207	3.1175	0.4030	0.2727	0.0000	1.2091	0.0000	2.3162	4.0172	3.6194	-89.62978725	44.984463604
1122	12.55	669.61	0.3330	20.2168	4.3612	1.4213	0.1126	1.4627	0.0000	0.0242	0.0000	3.2111	3.0835	4.0317	-89.65144039	45.164411543
1123	12.17	655.00	0.3403	19.6891	4.2595	1.5864	1.3447	2.8492	0.0000	0.0000	0.0000	3.0612	3.6639	3.7526	-89.67321648	45.344407099
1124	11.94	639.28	0.3451	19.3452	3.5752	3.8106	0.1587	2.8562	0.0000	1.5001	0.0000	3.1110	3.9461	3.3612	-89.69511656	45.524452554
1125	11.66	648.48	0.3414	19.5860	4.2338	2.5120	0.3601	2.9572	0.0000	1.0506	0.0000	2.0550	4.2969	3.0784	-89.7171417	45.704550217
1126	11.43	672.21	0.3304	19.3636	3.3859	3.9994	0.4699	2.8936	0.0000	0.0044	0.0000	1.9737	4.3195	3.0279	-89.73929296	45.884702424
1127	11.22	704.19	0.3162	19.0049	2.0534	4.3106	0.1629	3.0227	0.0000	0.0000	0.0000	2.3448	4.2355	3.1558	-89.76157143	46.064911541
1128	11.01	745.28	0.3019	20.2866	3.0396	3.5439	2.3492	3.0642	0.0000	2.8456	0.0000	3.4085	3.7489	3.4113	-89.7839782	46.245179962
1129	11.01	779.40	0.2888	21.4020	2.7013	2.0415	0.0935	2.8226	0.0000	4.1498	0.0000	4.0041	2.2924	3.6450	-89.80651439	46.425510109
1130	11.13	796.80	0.2805	20.7212	3.2147	2.4607	0.6681	2.2320	0.6145	4.0249	0.0000	4.0693	2.4141	3.5056	-89.82918112	46.605904438
1131	11.64	772.82	0.2808	19.2556	4.2468	2.3101	0.5689	0.9600	1.3864	2.5382	0.0000	4.2290	2.7449	2.9332	-89.85197951	46.786365431
1177	24.38	938.63	0.2099	4.1412	0.0000	3.4887	3.7477	2.9448	0.0000	0.0000	0.0000	2.5560	2.8764	4.2817	-88.02904864	30.769897642
1178	24.19	961.45	0.2019	4.5606	0.0000	3.2911	4.1522	2.5238	0.0000	0.0000	0.0000	2.9056	3.8196	3.6671	-88.04303859	30.95182716
1179	24.04	969.40	0.1911	6.2456	0.0000	3.6241	4.0464	2.1183	0.0000	0.0000	0.0000	2.9199	4.0236	3.3520	-88.05709352	31.133672703
1180	23.91	972.29	0.1797	3.0032	0.0000	4.6151	0.0000	0.0000	0.0000	0.0000	0.0000	3.6833	1.9589	4.0277	-88.07121387	31.315435635
1181	23.79	976.32	0.1700	4.1000	0.0000	4.5447	1.9736	0.0000	0.0000	0.0000	0.0000	3.7001	2.6557	3.8778	-88.08540011	31.497117327
1182	23.76	979.74	0.1633	7.9082	0.0000	3.7802	3.8065	0.0000	0.0000	0.0000	0.0000	3.1358	4.0719	3.0599	-88.0996527	31.67871915
1183	23.72	986.69	0.1593	8.4940	0.0000	3.6508	3.9540	0.0000	0.0000	0.0000	0.0000	2.8857	4.2248	2.8170	-88.1139721	31.86024248
1184	23.73	987.99	0.1565	8.8509	0.0000	3.7282	4.0327	0.0000	0.0000	0.0000	0.0000	3.3056	3.9551	3.1584	-88.12835878	32.041688694
1185	23.64	985.52	0.1548	8.8115	0.0000	3.2105	4.3463	0.0000	0.0000	0.0000	0.0000	3.1653	4.1085	2.9150	-88.14281323	32.223059174
1186	23.57	976.51	0.1538	9.7747	0.0000	2.8691	4.4337	0.0000	0.0000	0.0000	0.0000	3.0249	3.9212	3.4641	-88.15733591	32.404355304
1187	23.53	968.91	0.1534	9.3052	0.0000	3.2944	4.1680	0.0000	0.0000	0.0079	0.0000	2.8905	3.7267	3.7717	-88.17192731	32.585578473
1188	23.55	966.28	0.1537	9.0213	0.0000	3.3999	3.9811	0.0000	0.0000	0.3946	0.0000	2.4397	3.4210	4.1097	-88.18658792	32.766730072
1189	23.56	974.18	0.1549	8.8649	0.0000	3.3331	4.1414	0.0000	0.0000	0.1902	0.0000	3.1521	3.4915	3.8455	-88.20131823	32.947811497
1190	23.53	995.61	0.1562	8.8575	0.0000	3.5714	3.9606	0.0000	0.0000	0.0000	0.0000	3.2793	3.6802	3.6052	-88.21611874	33.128824148
1191	23.41	1027.06	0.1570	8.9923	0.0000	3.0784	4.3758	0.0000	0.0000	0.0000	0.0000	3.6190	3.8236	2.9924	-88.23098995	33.309769429
1192	23.21	1059.47	0.1575	9.1476	0.0000	2.5610	4.4892	0.0000	0.0000	0.0000	0.0000	3.7299	3.8790	2.5610	-88.24593238	33.490648748
1198	22.16	1067.32	0.1627	12.2159	0.0000	3.7912	3.1032	0.0000	0.9277	3.3597	0.0000	3.6741	3.7510	3.0458	-88.38370465	35.11582909
1199	21.99	1052.52	0.1683	11.5289	0.0000	3.5125	3.4512	0.0000	0.5936	3.1078	0.0000	3.3621	3.8435	3.3128	-88.39938813	35.296127333
1200	21.82	1038.79	0.1746	11.9219	0.0000	3.1268	3.7318	0.0000	0.0000	3.3029	0.0000	2.8194	4.1737	3.0576	-88.41514874	35.476375446
1201	21.76	1026.87	0.1804	11.5765	0.0000	3.2940	3.0421	0.0000	0.0000	3.8587	0.0000	3.0280	4.0121	3.2989	-88.43098703	35.656574902
1202	21.69	1038.60	0.1835	11.1248	0.0000	3.4111	3.2710	0.0000	0.0000	3.7725	0.0000	3.3269	3.8211	3.3841	-88.44690359	35.836727183
1203	21.74	1049.62	0.1851	11.4481	0.0000	3.6258	3.1639	0.0000	0.0000	3.7325	0.0000	3.1392	3.8209	3.5343	-88.46289898	36.016833777
1204	21.68	1062.70	0.1863	11.6939	0.0000	3.1585	2.7269	0.0000	0.0000	4.1617	0.0000	3.6832	3.8037	2.9103	-88.47897381	36.196896182
1205	21.60	1065.76	0.1870	11.0589	0.0000	3.3593	2.2733	0.0000	0.0000	4.1670	0.0000	4.0665	3.0464	3.1615	-88.49512866	36.376915899
1206	21.45	1062.72	0.1872	11.0182	0.0000	3.3838	2.3111	0.0000	0.0000	4.1467	0.0000	4.1523	3.0734	2.8795	-88.51136413	36.556894441
1207	21.34	1043.29	0.1874	11.0213	0.0000	3.4829	2.1406	0.0000	0.0000	4.1159	0.0000	4.2102	3.2299	2.3370	-88.52768082	36.736833325
1208	21.26	1015.43	0.1882	10.7379	0.0000	3.7730	2.0193	0.0000	0.0000	3.9443	0.0000	3.8900	3.2712	3.3231	-88.54407935	36.916734079
1209	21.13	989.94	0.1903	12.5789	0.0000	4.0305	2.2363	0.0000	0.0000	3.6175	0.0000	3.4501	3.3562	3.7569	-88.56056032	37.096598237
1210	20.89	973.39	0.1936	13.4225	0.0000	3.5312	1.7594	0.0000	0.0000	4.0871	0.0000	3.8659	3.5648	2.9918	-88.57712437	37.276427345
1211	20.62	958.61	0.1969	14.5240	0.0000	2.4811	0.2182	0.0000	0.0333	4.4116	0.0000	4.0375	3.6789	1.9041	-88.59377212	37.456222953
1212	20.52	932.56	0.1988	13.3554	0.3963	3.4056	0.6503	0.0000	0.0000	4.1398	0.0000	3.2232	3.8389	3.4475	-88.6105042	37.635986625
1213	20.41	911.53	0.2002	13.1492	1.8683	3.5025	0.5417	0.0000	0.0008	4.0996	0.0000	3.5773	2.8344	3.9161	-88.62732126	37.81571993
1214	20.18	899.23	0.2018	14.6446	1.6192	3.1468	0.0000	0.0000	0.0000	4.2864	0.0000	3.6087	2.7854	3.9096	-88.64422394	37.99542445
1215	20.02	884.63	0.2038	14.1504	1.1833	3.1542	0.0000	0.0000	0.0000	4.2968	0.0000	3.2412	2.1149	4.2362	-88.6612129	38.175101773
1216	19.85	871.04	0.2064	12.3742	1.8457	2.9723	0.0000	0.0000	0.0000	4.3404	0.0000	3.2715	1.9078	4.2472	-88.6782888	38.354753502
1217	19.66	859.10	0.2099	12.4791	2.8234	2.7648	0.1378	0.0000	0.1655	4.2394	0.0000	3.0235	2.8014	4.1892	-88.6954523	38.534381246
1218	19.46	848.49	0.2142	12.6605	2.5068	2.1049	0.0599	0.0000	0.5666	4.3771	0.0000	2.2661	2.0958	4.4453	-88.71270409	38.713986626
1219	19.29	838.08	0.2192	13.2265	2.3473	1.6258	0.0000	0.0000	0.7165	4.4569	0.0000	1.7998	2.0211	4.4932	-88.73004484	38.893571274
1220	19.14	829.08	0.2255	14.0314	2.8580	1.9198	0.0000	0.0000	0.5886	4.3561	0.0000	2.4582	2.7678	4.3227	-88.74747525	39.073136834
1221	19.04	820.34	0.2324	13.9687	2.8609	2.4892	0.0000	0.0000	0.2967	4.2921	0.0000	2.5662	3.0823	4.2221	-88.764996	39.25268496
1222	18.89	816.35	0.2395	14.8680	3.1384	1.9372	0.0000	0.0000	0.0000	4.2875	0.0000	3.0146	3.3159	4.0086	-88.7826078	39.432217318
1223	18.70	815.31	0.2467	15.2444	2.1263	1.3409	0.0000	0.0000	0.2546	4.5053	0.0000	2.6929	2.1899	4.3731	-88.80031136	39.611735586
1224	18.52	814.05	0.2537	15.1106	1.7394	1.2339	0.0000	0.0000	0.7811	4.5194	0.0000	2.5034	2.0339	4.4204	-88.81810741	39.791241454
1225	18.31	810.19	0.2597	15.1353	1.8625	1.8747	0.0000	0.0000	1.1972	4.4674	0.0000	2.7864	2.2722	4.3448	-88.83599665	39.970736627
1226	18.00	804.62	0.2642	14.8151	1.6366	1.1759	0.0000	0.0000	0.7729	4.5241	0.0000	3.6218	2.1729	4.0397	-88.85397983	40.150222819
1227	17.67	797.70	0.2677	14.9360	1.4004	1.9813	0.0000	0.0000	0.8872	4.5024	0.0000	3.5079	2.5081	4.0490	-88.87205769	40.32970176
1229	17.26	778.48	0.2722	15.0083	2.5901	2.1389	0.0017	0.0000	1.4637	4.3531	0.0000	3.2955	2.2210	4.2016	-88.90850044	40.688644874
1231	16.95	763.73	0.2765	15.1958	1.5131	1.7213	0.6904	0.0055	2.6368	4.3634	0.0000	2.3917	1.5151	4.4718	-88.94533097	41.047580079
1232	16.75	759.42	0.2792	15.2983	2.9243	1.7335	0.2602	0.0033	0.6762	4.3366	0.0000	3.2923	2.7668	4.0975	-88.96389359	41.227049189
1235	15.65	745.39	0.2950	15.4933	2.7735	2.8428	0.0000	0.1973	0.2876	4.2363	0.0000	3.4973	3.0216	3.9010	-89.02018037	41.765484385
1237	15.57	719.93	0.3075	15.8891	2.3631	3.4724	0.0000	0.2592	0.2488	4.0394	0.0000	2.5477	3.9928	3.5840	-89.05821206	42.124482919
1238	15.44	709.31	0.3108	16.1890	3.3481	3.4494	0.0000	0.2144	0.6937	3.6944	0.0000	1.8141	4.3736	2.8644	-89.07738253	42.30400035
1239	15.34	696.18	0.3104	15.9723	3.0845	3.7373	0.8977	0.6853	0.7486	3.1482	0.0000	1.4148	4.3024	3.2193	-89.09665719	42.483532438
1240	15.14	685.39	0.3093	15.8123	2.5290	3.4165	0.9886	1.2842	0.9940	3.5463	0.0000	2.5438	4.2320	3.0642	-89.11603691	42.663081116
1241	14.98	670.53	0.3087	15.9674	2.1510	3.4816	1.3619	0.6051	0.7198	3.9453	0.0000	2.3923	4.2553	3.0720	-89.13552253	42.842648337
1242	14.89	653.58	0.3082	16.2610	2.3339	2.9483	1.9266	0.0000	0.0000	4.0226	0.0000	1.0582	4.1933	3.5227	-89.15511493	43.022236072
1243	14.79	640.37	0.3071	16.1930	1.8941	2.8461	1.7028	0.3835	0.0086	4.1953	0.0000	1.2216	4.1126	3.6507	-89.17481498	43.20184631
1244	14.66	640.25	0.3073	18.5687	3.2075	3.1673	1.6971	1.6399	0.2609	3.8150	0.0000	2.6982	4.0371	3.4495	-89.19462357	43.381481063
1245	14.69	646.92	0.3067	18.4817	3.9168	2.8321	1.3002	2.5885	0.1533	2.9913	0.0000	1.6774	4.2640	3.2793	-89.21454161	43.561142359
1246	14.71	655.78	0.3055	17.0810	2.6603	3.7645	2.8362	3.1011	0.0000	2.0937	0.0000	1.7566	3.9858	3.7700	-89.23456999	43.740832252
1247	14.60	655.81	0.3085	17.2767	1.8200	4.0320	2.1077	3.2088	0.0000	2.2455	0.0000	2.0850	3.9240	3.7922	-89.25470964	43.920552813
1248	14.29	655.60	0.3131	17.6320	2.8180	4.2583	1.7758	2.3624	0.0000	0.0424	0.0000	1.6316	4.3630	2.9652	-89.27496148	44.100306136
1249	13.92	664.45	0.3145	17.7740	3.5220	4.1590	0.6230	1.4526	0.0000	0.0000	0.0000	1.1064	4.5199	2.0982	-89.29532645	44.280094339
1250	13.60	670.33	0.3155	18.3917	3.1282	4.3216	0.3828	1.4442	0.0000	0.0000	0.0000	0.8828	4.5188	2.1815	-89.3158055	44.459919561
1251	13.23	673.38	0.3181	18.7584	3.1671	4.0670	0.2394	3.0049	0.0000	0.0000	0.0000	1.5000	4.2432	3.3635	-89.33639958	44.639783964
1252	12.84	675.62	0.3218	19.9110	4.2682	2.2179	0.8973	2.9162	0.0000	0.0000	0.0000	2.0542	3.9433	3.7754	-89.35710968	44.819689737
1253	12.51	674.84	0.3266	20.3288	4.4216	2.0898	0.4606	1.3950	0.0000	1.8065	0.0000	1.3346	3.5180	4.1818	-89.37793676	44.99963909
1254	12.26	667.21	0.3328	20.2542	4.3662	1.5269	0.1655	1.4998	0.0000	0.8959	0.0000	2.5505	1.4798	4.4520	-89.39888183	45.179634259
1255	11.93	656.04	0.3407	19.6524	4.2131	1.0638	0.8575	2.5571	0.0000	0.0000	0.0000	2.2177	3.5233	4.0930	-89.41994588	45.359677508
1256	11.76	638.86	0.3489	19.3920	3.9762	2.4965	0.2217	3.1417	0.0000	2.4138	0.0000	2.8362	4.0304	3.3900	-89.44112993	45.539771125
1257	11.59	641.62	0.3461	19.2744	3.8444	3.3348	0.1649	3.2712	0.0000	0.7486	0.0000	2.5218	3.9851	3.6044	-89.462435	45.719917425
1258	11.41	666.42	0.3323	19.2573	3.0835	4.1620	0.1779	2.8134	0.0000	0.0000	0.0000	2.1536	4.2854	3.0796	-89.48386213	45.900118752
1259	11.14	703.44	0.3165	19.3881	1.6349	4.4042	0.4636	2.7401	0.0000	0.0000	0.0000	1.3679	4.4239	2.7505	-89.50541237	46.080377477
1260	11.00	743.98	0.3005	20.8417	3.0264	2.9969	1.2937	3.1936	0.0000	3.5449	0.0000	3.5690	3.3701	3.6490	-89.52708679	46.260696001
1261	11.06	783.48	0.2833	21.3021	2.7935	1.8159	0.0258	2.8244	0.0000	4.1579	0.0000	3.9097	1.9619	3.8288	-89.54888645	46.441076755
1262	11.13	812.61	0.2712	19.9160	3.9237	2.1601	0.0361	1.8841	0.0299	3.6153	0.0000	4.0385	2.0803	3.6441	-89.57081245	46.621522198
1263	11.67	785.57	0.2723	17.5160	4.2677	3.0736	0.0000	0.9365	0.7118	1.2116	0.0000	3.9149	2.7713	3.6075	-89.59286587	46.802034823
1307	24.53	867.26	0.2261	5.6251	0.0000	2.4171	4.3136	1.9807	0.0000	1.5179	0.0000	2.5341	3.2377	4.1731	-87.78267975	30.235634234
1308	24.44	894.92	0.2234	7.7239	0.0000	2.3838	4.4590	1.6591	0.0000	0.0301	0.0000	3.2104	3.9289	3.3090	-87.79600824	30.417845823
1309	24.36	926.47	0.2198	8.5286	0.0000	1.7953	4.4868	1.5750	0.0000	0.0493	0.0000	3.1067	4.1866	2.6984	-87.80939823	30.599969542
1310	24.37	952.55	0.2153	8.6004	0.0000	1.9251	4.2628	2.2821	0.0000	0.0000	0.0000	3.3043	3.9438	3.1845	-87.82285013	30.782006751
1311	24.32	968.16	0.2077	7.8765	0.0000	2.9259	4.0555	2.6120	0.0000	0.0000	0.0000	3.2402	3.6530	3.6602	-87.83636439	30.963958814
1312	24.18	966.19	0.1948	8.2454	0.0000	4.0015	3.4363	2.1894	0.0000	0.0000	0.0000	3.5424	2.9742	3.8893	-87.84994144	31.145827097
1313	23.97	966.10	0.1824	6.4333	0.0000	4.1944	3.5087	0.2308	0.0000	0.0000	0.0000	3.7338	3.1999	3.6009	-87.86358171	31.327612969
1314	23.69	973.76	0.1726	8.0715	0.0000	3.1887	4.2384	0.0000	0.0000	0.0000	0.0000	3.0691	4.2627	2.3494	-87.87728565	31.509317799
1315	23.59	978.75	0.1663	8.5125	0.0000	2.9681	4.2835	0.0000	0.0000	0.0000	0.0000	3.1376	4.2797	2.0453	-87.89105369	31.690942963
1316	23.62	981.13	0.1628	8.3986	0.0000	3.1955	4.1037	0.0000	0.0000	0.0000	0.0000	2.4641	4.3539	2.6001	-87.9048863	31.872489835
1317	23.68	976.04	0.1596	8.4077	0.0000	3.4479	4.2565	0.0000	0.0000	0.0000	0.0000	2.8322	4.2898	2.5702	-87.91878393	32.053959797
1318	23.67	966.45	0.1568	8.9951	0.0000	3.7584	4.0713	0.0000	0.0000	0.0000	0.0000	3.1851	3.7321	3.6126	-87.93274703	32.23535423
1319	23.59	960.82	0.1549	8.8337	0.0000	3.6082	4.0971	0.0000	0.0000	0.0000	0.0000	3.3342	3.7823	3.4348	-87.94677608	32.416674522
1320	23.52	958.75	0.1535	9.5583	0.0000	3.4771	4.1198	0.0000	0.0000	0.3170	0.0000	3.2971	3.6931	3.5778	-87.96087152	32.597922062
1321	23.50	962.42	0.1532	9.3780	0.0000	3.6367	3.7704	0.0000	0.0000	0.1959	0.0000	3.3432	3.5716	3.6665	-87.97503385	32.779098244
1322	23.42	981.26	0.1552	9.9036	0.0000	3.5818	4.0467	0.0000	0.0000	0.0000	0.0000	3.2184	3.7590	3.5584	-87.98926353	32.960204464
1323	23.32	1005.53	0.1574	9.2347	0.0000	3.1967	4.3508	0.0000	0.0000	0.0000	0.0000	3.4360	3.8697	3.1784	-88.00356105	33.141242126
1324	23.17	1033.21	0.1591	9.0085	0.0000	3.1412	4.3678	0.0000	0.0000	0.0000	0.0000	3.4133	3.9021	3.1412	-88.01792689	33.322212634
1325	22.95	1060.10	0.1603	9.2477	0.0000	2.7796	4.4386	0.0000	0.0000	0.0000	0.0000	3.4532	4.0125	2.7796	-88.03236154	33.503117399
1326	22.70	1080.29	0.1612	10.1078	0.0000	3.2759	3.9157	0.0000	0.0000	0.0000	0.0000	2.0273	4.1412	3.4821	-88.04686549	33.683957836
1327	22.41	1095.99	0.1620	10.6640	0.0000	1.4586	4.1557	0.0000	0.0000	0.0000	0.0000	0.2247	4.5793	1.4586	-88.06143925	33.864735363
1328	22.20	1105.72	0.1621	17.7078	0.0000	3.1261	4.3269	0.0000	0.0000	0.0000	0.0000	3.5471	4.0413	2.4324	-88.07608332	34.045451406
1329	22.30	1106.66	0.1590	17.3479	0.0000	3.1798	4.3070	0.0000	0.0000	0.0000	0.0000	3.6802	3.9903	2.2270	-88.09079821	34.226107394
1330	22.60	1100.30	0.1575	11.5148	0.0000	3.2766	3.8469	0.0000	0.0000	0.0000	0.0000	2.8204	4.3602	2.0722	-88.10558443	34.406704762
1331	22.59	1092.68	0.1596	13.7043	0.0000	2.9584	4.0439	0.0000	0.0000	0.0627	0.0000	2.5252	4.4380	1.7755	-88.12044251	34.58724495
1333	22.19	1081.91	0.1645	14.1194	0.0000	2.4419	3.8592	0.0000	0.9221	2.4231	0.0000	2.0856	4.5220	1.0769	-88.15037632	34.948159575
1334	21.94	1075.15	0.1669	14.5507	0.0000	3.5107	3.0148	0.0000	2.0888	2.8860	0.0000	2.5116	4.4248	1.9709	-88.16545312	35.128536923
1335	21.84	1058.56	0.1705	13.8429	0.0000	3.9535	2.4122	0.0000	1.8795	3.1149	0.0000	3.1817	4.1125	2.8800	-88.1806039	35.308862909
1336	21.66	1050.16	0.1753	13.1034	0.0000	3.3373	3.4180	0.0000	0.0803	3.3740	0.0000	3.6319	3.7438	3.1338	-88.1958292	35.489139006
1337	21.61	1044.11	0.1801	13.0145	0.0000	3.3314	3.2109	0.0000	0.0150	3.4032	0.0000	3.2283	3.8571	3.4156	-88.21112958	35.66936669
1338	21.52	1055.32	0.1837	12.0581	0.0000	3.1812	3.8275	0.0000	0.0000	3.3317	0.0000	2.9077	4.1392	3.0878	-88.22650559	35.849547445
1339	21.54	1063.31	0.1859	11.5701	0.0000	3.5241	3.4562	0.0000	0.0000	3.6212	0.0000	3.1033	4.0001	3.2629	-88.24195779	36.029682763
1340	21.52	1068.01	0.1869	11.5570	0.0000	3.1866	3.7598	0.0000	0.0000	3.5795	0.0000	3.3178	4.1190	2.6320	-88.25748675	36.20977414
1342	21.35	1066.53	0.1867	12.4175	0.0000	3.8475	1.5525	0.0000	0.0000	3.9039	0.0000	4.0016	2.8220	3.4501	-88.28877725	36.569831107
1343	21.28	1044.88	0.1863	12.0313	0.0000	3.6461	1.6674	0.0000	0.0000	4.0427	0.0000	3.9806	3.4163	2.9442	-88.30453995	36.749799732
1344	21.20	1015.56	0.1870	11.8221	0.0000	3.5545	1.8785	0.0000	0.0000	4.0752	0.0000	3.6733	3.7376	3.0738	-88.32038173	36.929730486
1345	21.06	990.48	0.1895	11.7211	0.0000	3.6860	1.7942	0.0000	0.0000	3.9170	0.0000	3.6535	3.7616	3.0621	-88.33630319	37.109624909
1346	20.82	973.93	0.1936	12.3094	0.0000	2.6651	0.8214	0.0000	0.0000	4.3840	0.0000	4.1296	3.5441	1.8310	-88.35230493	37.289484546
1347	20.69	950.58	0.1972	13.9855	0.0000	3.0913	0.8728	0.0000	1.0882	4.2657	0.0000	3.7843	3.9237	2.1288	-88.36838756	37.469310953
1348	20.49	927.61	0.1985	13.3842	0.0000	3.0655	2.3118	0.0000	0.0577	4.2183	0.0000	2.9305	3.9946	3.3998	-88.38455169	37.649105694
1350	20.23	896.93	0.1998	13.8095	1.0251	3.5290	1.4782	0.0000	0.0000	4.1162	0.0000	3.4074	2.0958	4.1695	-88.41712694	38.008606483
1351	20.06	886.85	0.2012	13.4082	0.3259	3.4390	3.2212	0.0000	0.0000	3.8155	0.0000	2.9748	1.6358	4.3603	-88.43353932	38.188315707
1352	19.85	877.09	0.2038	12.4452	0.5719	3.3007	0.6838	0.0000	0.0000	4.2920	0.0000	2.4148	0.5817	4.5001	-88.45003572	38.367999619
1353	19.61	867.18	0.2078	12.5239	1.5650	2.3223	0.0000	0.0000	0.4578	4.4709	0.0000	2.1483	1.3960	4.5041	-88.46661679	38.547659831
1354	19.42	854.49	0.2129	12.4499	2.1186	2.9001	0.0000	0.0000	0.7553	4.3194	0.0000	2.2812	1.5702	4.4819	-88.48328318	38.727297969
1355	19.23	844.01	0.2187	13.3021	2.7665	2.7058	0.0000	0.0000	0.7356	4.2631	0.0000	2.4411	2.5454	4.3665	-88.50003555	38.906915666
1356	19.07	835.09	0.2248	14.3110	2.9067	2.5630	0.0000	0.0000	0.3198	4.2676	0.0000	2.6528	2.8774	4.2632	-88.51687455	39.086514569
1357	18.92	828.39	0.2317	13.9252	2.3295	1.8819	0.0000	0.0000	0.4285	4.4490	0.0000	2.1851	2.5719	4.3947	-88.53380088	39.266096336
1358	18.76	823.63	0.2391	15.0863	2.4361	1.5572	0.0000	0.0000	0.0693	4.4619	0.0000	2.8030	2.6178	4.2877	-88.5508152	39.445662637
1359	18.63	818.60	0.2467	15.1730	2.0965	1.5392	0.0000	0.0000	0.1985	4.4985	0.0000	2.9410	2.2156	4.3161	-88.5679182	39.625215152
1361	18.17	818.12	0.2613	15.0969	1.2164	1.7890	0.0000	0.0000	0.9560	4.5198	0.0000	2.4724	2.3011	4.3965	-88.60239303	39.984285614
1364	17.28	789.84	0.2705	15.0363	2.8373	1.6881	0.0045	0.0000	0.9766	4.3672	0.0000	3.0649	2.8937	4.1512	-88.65478799	40.522830681
1366	17.06	767.74	0.2721	14.8324	0.5528	4.1534	2.5434	0.0000	0.4211	3.0154	0.0000	1.7777	2.1051	4.4872	-88.69018154	40.881840684
1367	16.83	763.70	0.2735	14.9242	2.1449	2.6737	3.5893	0.0000	1.8973	3.6537	0.0000	1.9008	1.5290	4.5185	-88.7080196	41.061344997
1368	16.64	755.97	0.2756	15.1543	3.4001	1.9601	1.6612	0.1408	2.0302	3.9796	0.0000	2.9875	2.2456	4.3003	-88.72595286	41.240851252
1369	16.44	745.16	0.2793	15.2532	3.1978	2.2874	0.8347	0.0411	1.4634	4.1356	0.0000	3.0782	2.9896	4.1174	-88.74398208	41.420361269
1370	16.13	739.97	0.2856	15.3161	2.5381	2.2403	0.0000	0.2934	1.5689	4.3399	0.0000	3.2263	2.7421	4.1319	-88.76210802	41.599876881
1373	15.55	726.03	0.3109	15.6520	3.3086	2.9947	0.0000	0.2785	0.3169	4.0038	0.0000	3.7661	2.2936	3.9096	-88.81707408	42.138475897
1374	15.43	716.07	0.3140	15.9311	2.6157	3.3105	0.0000	0.6481	0.5978	4.0830	0.0000	2.0194	4.0798	3.5927	-88.83559482	42.318032578
1375	15.23	708.95	0.3094	15.8274	2.1409	2.2964	0.0132	0.6122	0.3938	4.3995	0.0000	2.4377	4.0141	3.5884	-88.85421627	42.497604281
1376	15.12	693.38	0.3067	15.8118	1.7209	2.0606	0.2960	0.4653	0.5707	4.3726	0.0000	3.6434	4.0156	2.2324	-88.87293925	42.677192946
1377	15.05	673.61	0.3054	16.3071	3.1448	3.3078	2.3895	2.2833	0.2868	3.4891	0.0000	2.0817	4.0166	3.6756	-88.8917646	42.856800527
1378	14.94	657.09	0.3045	16.7406	3.1039	2.9302	2.5963	2.3370	0.0000	3.6431	0.0000	2.3800	3.8681	3.7919	-88.91069315	43.036429001
1379	14.87	645.13	0.3031	17.1263	3.0761	2.3920	2.4842	2.6840	0.3795	3.7962	0.0000	2.4132	3.6192	3.9986	-88.92972575	43.216080363
1380	14.78	642.75	0.3038	17.8334	3.2769	2.5224	1.6226	2.4436	0.1775	3.8943	0.0000	2.8604	3.5722	3.9108	-88.94886326	43.395756628
1381	14.62	649.34	0.3046	17.7378	2.6668	1.9806	1.3745	2.3049	0.1445	4.2355	0.0000	2.3748	4.1657	3.3255	-88.96810655	43.575459831
1382	14.57	654.26	0.3050	16.7844	3.4089	2.1688	2.2779	2.1570	0.0852	3.8458	0.0000	0.3525	4.3829	3.0685	-88.9874565	43.755192028
1383	14.57	655.65	0.3056	16.9473	2.9420	2.8702	3.3977	3.1010	0.0213	2.7756	0.0000	1.9395	3.6353	4.0627	-89.00691399	43.934955297
1384	14.41	663.57	0.3060	17.6329	2.8645	3.5711	3.1728	3.1704	0.0000	1.4380	0.0000	1.0441	3.7440	4.0586	-89.02647992	44.114751738
1385	14.22	673.87	0.3051	16.0713	3.5012	3.8636	2.0170	2.7351	0.0000	0.2273	0.0000	1.7216	4.0840	3.6382	-89.0461552	44.294583473
1386	13.81	675.93	0.3074	15.6205	3.3708	3.9825	0.5796	2.9678	0.0000	0.0141	0.0000	1.1419	4.2236	3.4529	-89.06594075	44.474452645
1387	13.30	672.85	0.3122	17.2385	3.6330	3.7805	0.1955	2.9453	0.0000	0.0613	0.0000	1.2349	4.1923	3.5081	-89.08583748	44.654361425
1388	12.74	673.32	0.3173	19.8493	4.0271	3.1081	0.6982	2.9494	0.0000	1.0958	0.0000	1.9799	4.0769	3.6053	-89.10584635	44.834312004
1389	12.34	674.83	0.3223	19.5350	3.9844	2.3874	0.4566	2.9884	0.0000	0.9830	0.0000	1.6583	4.1897	3.4579	-89.1259683	45.0143066
1390	12.04	672.25	0.3280	19.7692	3.8930	2.0442	0.2553	1.4258	0.0000	0.1645	0.0000	2.4134	4.1248	3.4003	-89.14620429	45.194347454
1391	11.79	663.59	0.3342	19.1677	3.8253	1.7643	1.5748	3.0824	0.0000	0.2004	0.0000	2.0832	4.0943	3.5546	-89.16655528	45.374436836
1392	11.68	650.88	0.3391	19.4530	3.3241	2.9727	0.1278	3.4118	0.0000	3.2368	0.0000	3.0570	3.1170	4.0802	-89.18702227	45.55457704
1393	11.55	650.99	0.3381	19.3422	3.7156	3.0653	0.0549	3.6033	0.0000	1.4905	0.0000	2.5813	3.7629	3.8440	-89.20760624	45.734770387
1394	11.41	666.29	0.3301	19.2297	2.7460	4.1646	0.6173	3.0193	0.0000	0.9972	0.0000	2.6053	4.1125	3.3452	-89.22830819	45.915019228
1395	11.21	693.82	0.3186	19.7178	1.3153	4.2382	0.3023	2.7840	0.0000	2.6708	0.0000	2.9933	4.1043	3.1113	-89.24912915	46.095325941
1396	11.10	726.15	0.3058	21.3721	2.7378	2.7288	0.2428	2.9523	0.0000	3.9779	0.0000	3.8919	3.1971	3.3856	-89.27007013	46.275692932
1397	11.45	744.98	0.2913	19.6860	4.1294	2.8035	0.0954	1.2770	0.0000	3.0592	0.0000	3.9414	2.8940	3.5099	-89.29113218	46.456122638
1398	11.53	775.94	0.2777	18.5898	4.1934	2.6310	1.7694	0.4706	2.2298	2.1453	0.0000	3.9828	2.5988	3.5802	-89.31231635	46.636617527
1399	11.96	774.90	0.2706	16.5280	4.0025	3.5238	1.6224	1.1764	1.8151	0.8058	0.0000	3.8356	2.6830	3.7389	-89.33362369	46.817180099
1446	24.43	900.51	0.2263	7.0733	0.0000	3.1836	4.2894	1.7398	0.0000	0.0120	0.0000	3.0499	3.9181	3.4526	-87.59069311	30.429490777
1447	24.36	928.64	0.2220	7.9232	0.0000	2.8428	4.3392	2.0163	0.0000	0.0000	0.0000	2.8768	3.9895	3.4408	-87.60361131	30.611635893
1448	24.28	954.99	0.2167	8.5739	0.0000	2.5016	4.2682	2.2325	0.0000	0.0000	0.0000	3.2753	3.8615	3.3677	-87.61658927	30.793694687
1449	24.14	972.01	0.2086	8.4056	0.0000	2.7505	4.2778	2.1703	0.0000	0.0000	0.0000	2.8032	3.9148	3.5936	-87.62962741	30.975668524
1450	23.97	971.99	0.1964	8.9279	0.0000	2.7012	4.2032	1.8218	0.0000	0.0000	0.0000	3.0761	4.0776	3.1056	-87.64272614	31.157558771
1451	23.87	962.32	0.1835	8.3840	0.0000	3.4511	4.0015	0.8461	0.0000	0.0000	0.0000	3.2992	3.8648	3.3398	-87.65588588	31.339366797
1452	23.66	960.87	0.1725	8.0938	0.0000	3.5086	3.9246	0.0000	0.0000	0.0000	0.0000	3.1974	4.1603	2.6700	-87.66910707	31.521093975
1453	23.47	969.61	0.1672	8.8361	0.0000	3.0037	4.2849	0.0000	0.0000	0.0000	0.0000	2.2082	4.4585	2.0205	-87.68239013	31.70274168
1454	23.56	971.10	0.1654	8.7120	0.0000	2.8092	4.2446	0.0000	0.0000	0.0000	0.0000	2.4469	4.4074	2.2399	-87.69573549	31.88431129
1455	23.65	962.52	0.1623	9.4681	0.0000	3.1219	4.3682	0.0000	0.0000	0.0000	0.0000	3.1174	4.2341	2.4344	-87.7091436	32.065804187
1456	23.59	956.33	0.1594	9.7640	0.0000	3.5533	4.1305	0.0000	0.0000	0.0000	0.0000	3.2436	3.3860	3.8676	-87.7226149	32.247221755
1457	23.52	953.83	0.1572	8.9442	0.0000	3.3399	3.7662	0.0000	0.0000	0.0000	0.0000	3.3817	3.7425	3.4460	-87.73614984	32.428565382
1458	23.55	950.57	0.1552	7.3287	0.0000	3.3214	3.8459	0.0000	0.0000	1.1628	0.0000	3.1870	3.5873	3.7529	-87.74974886	32.60983646
1459	23.48	960.57	0.1548	8.9242	0.0000	3.3886	4.2173	0.0000	0.0000	0.4616	0.0000	3.4725	3.8288	3.2097	-87.76341243	32.791036384
1460	23.40	981.84	0.1574	10.9861	0.0000	3.7581	4.0777	0.0000	0.0000	0.1187	0.0000	3.2750	3.8004	3.4607	-87.777141	32.972166553
1461	23.24	1009.13	0.1601	15.2971	0.0000	3.1373	4.3689	0.0000	0.0000	0.0000	0.0000	2.6801	4.1844	3.1251	-87.79093504	33.15322837
1462	23.04	1035.97	0.1620	15.2795	0.0000	2.8271	4.4439	0.0000	0.0000	0.0000	0.0000	2.7422	4.2005	3.0329	-87.80479501	33.334223244
1463	22.79	1060.65	0.1633	12.7071	0.0000	2.8451	4.2969	0.0000	0.0000	0.0000	0.0000	2.8283	4.1968	2.9760	-87.81872139	33.515152585
1464	22.55	1077.66	0.1642	10.1784	0.0000	3.0594	4.0525	0.0000	0.0000	0.0000	0.0000	2.6297	4.1629	3.2139	-87.83271466	33.696017811
1465	22.20	1096.05	0.1650	10.3912	0.0000	2.9073	4.1753	0.0000	0.0000	0.0000	0.0000	2.6313	4.2441	2.9662	-87.8467753	33.876820343
1466	21.92	1108.88	0.1647	18.5452	0.0000	2.1314	4.4065	0.0000	0.0000	0.0000	0.0000	2.7333	4.3947	1.8866	-87.86090379	34.057561608
1467	21.88	1112.95	0.1605	17.6905	0.0000	2.8732	4.1095	0.0000	0.0000	0.0000	0.0000	3.6031	4.1572	0.8733	-87.87510063	34.238243036
1468	22.05	1104.73	0.1601	16.0369	0.0000	3.2943	3.6212	0.0000	0.1269	0.0000	0.0000	2.9698	4.3973	0.8238	-87.88936632	34.418866065
1469	22.20	1094.99	0.1652	16.4909	0.0000	2.8042	3.2181	0.0000	0.0000	0.2863	0.0000	2.3632	4.4890	1.2072	-87.90370135	34.599432137
1470	22.36	1080.95	0.1692	17.4744	0.0000	2.9127	2.5348	0.0000	0.0000	1.6693	0.0000	2.3485	4.4373	2.0769	-87.91810624	34.779942699
1471	21.93	1093.70	0.1705	14.6762	0.0000	2.7988	3.5867	0.0000	0.2182	2.2788	0.0000	3.1926	4.3082	1.4688	-87.93258149	34.960399206
1472	21.52	1097.98	0.1709	14.4921	0.0000	3.0336	2.8977	0.0000	1.0473	3.2675	0.0000	1.7819	4.5549	0.6726	-87.94712761	35.140803118
1473	21.45	1079.35	0.1724	16.2202	0.0000	3.2281	0.4914	0.0000	1.4789	1.8531	0.0000	1.7468	4.5502	0.9590	-87.96174514	35.3211559
1474	21.40	1066.43	0.1754	15.1566	0.0000	3.1514	0.9733	0.0000	1.6146	1.6893	0.0000	2.2684	4.4800	1.6298	-87.97643459	35.501459026
1475	21.37	1064.73	0.1794	14.7675	0.0000	2.9714	0.8177	0.0000	1.2108	2.1298	0.0000	2.4959	4.4455	1.7278	-87.9911965	35.681713974
1476	21.36	1069.16	0.1838	15.9578	0.0000	2.9954	1.6958	0.0000	0.4902	2.3454	0.0000	2.9349	4.3225	2.1751	-88.0060314	35.861922231
1477	21.39	1074.32	0.1870	14.4020	0.0000	3.7780	0.0000	0.0000	0.7360	3.2378	0.0000	3.9812	3.6304	2.4589	-88.02093984	36.04208529
1478	21.34	1074.13	0.1879	17.2017	0.0000	2.8064	0.0000	0.0000	0.0000	1.1463	0.0000	1.3494	4.5741	0.7893	-88.03592237	36.222204652
1479	21.32	1064.67	0.1872	17.4510	0.0000	2.8880	0.0000	0.0000	0.0000	1.4064	0.0000	1.0685	4.5960	0.0000	-88.05097952	36.402281824
1480	21.27	1052.47	0.1860	12.4511	0.0000	2.7419	2.8015	0.0000	0.0000	4.0578	0.0000	2.7844	4.2983	2.5828	-88.06611188	36.582318323
1481	21.17	1034.10	0.1845	12.5291	0.0000	2.6765	2.7630	0.0000	0.0000	4.0919	0.0000	2.7856	4.4312	1.0149	-88.08131999	36.762315672
1482	21.09	1008.89	0.1846	12.3998	0.0000	2.6359	2.6562	0.0000	0.0000	4.0317	0.0000	2.6557	4.4482	1.1905	-88.09660443	36.942275404
1483	20.95	987.00	0.1879	12.0720	0.0000	2.9304	0.3606	0.0000	0.0942	4.1113	0.0000	3.3202	4.2280	1.9098	-88.11196577	37.122199057
1484	20.71	969.53	0.1919	12.8386	0.0000	2.3134	0.1486	0.0000	0.1395	4.4269	0.0000	4.1139	3.6334	1.3802	-88.1274046	37.302088183
1485	20.67	939.01	0.1948	13.5650	0.0000	3.1467	0.3574	0.0000	0.3240	4.2153	0.0000	3.3257	4.1948	2.1795	-88.14292149	37.481944337
1486	20.57	910.30	0.1966	11.8458	0.0000	3.9612	1.7093	0.0000	0.6134	3.7510	0.0000	2.3402	4.0346	3.5862	-88.15851705	37.661769088
1487	20.44	898.97	0.1975	11.4613	0.3067	3.8791	3.0762	0.0000	0.2822	3.4524	0.0000	2.1799	3.2749	4.2153	-88.17419187	37.841564012
1488	20.23	897.09	0.1982	12.7124	1.7429	3.6748	1.7581	0.0144	0.0299	3.9546	0.0000	3.4507	3.3972	3.7280	-88.18994656	38.021330694
1489	20.04	892.60	0.1989	12.1424	0.7854	3.5811	3.1618	0.0000	0.0000	3.7003	0.0000	3.1210	2.5441	4.2136	-88.20578173	38.20107073
1490	19.81	886.70	0.2011	12.1923	0.8708	3.4397	1.2291	0.0000	0.5210	4.1946	0.0000	3.1611	1.7100	4.3024	-88.22169799	38.380785727
1491	19.57	874.80	0.2060	12.2873	0.9867	3.3514	0.2602	0.0000	0.6564	4.2563	0.0000	2.1248	0.5984	4.5305	-88.23769597	38.560477301
1492	19.30	862.41	0.2123	12.1796	1.7213	3.1339	0.0000	0.0000	1.7992	4.2398	0.0000	2.1717	0.8253	4.5212	-88.25377629	38.740147079
1493	19.05	852.01	0.2189	12.8731	2.5194	2.0712	0.0000	0.0000	0.9233	4.3473	0.0000	2.1753	2.2796	4.4358	-88.2699396	38.919796698
1494	18.93	840.79	0.2254	12.9488	2.2428	2.7657	0.0000	0.0000	1.6408	4.2491	0.0000	2.0128	2.5665	4.4128	-88.28618654	39.099427808
1495	18.84	831.11	0.2317	13.1687	2.5026	2.6302	0.0000	0.0000	1.7403	4.2740	0.0000	2.0824	2.8643	4.3495	-88.30251776	39.27904207
1496	18.65	826.67	0.2387	15.3172	2.2669	1.5128	0.0000	0.0000	0.4362	4.4775	0.0000	2.9728	2.5516	4.2574	-88.31893391	39.458641157
1497	18.52	819.19	0.2462	15.0943	1.1882	1.3519	1.7946	0.0000	0.3850	4.5029	0.0000	1.9429	1.4322	4.5200	-88.33543566	39.638226752
1500	17.71	797.52	0.2653	15.3372	2.1035	2.2281	0.0000	0.0000	0.9270	4.4191	0.0000	3.1083	2.4994	4.2260	-88.38546122	40.176919626
1503	17.05	775.98	0.2699	14.8324	0.2201	3.4095	3.0734	0.0189	0.3763	3.6580	0.0000	2.6977	1.3032	4.4364	-88.4362817	40.715552953
1504	16.91	770.99	0.2701	14.8324	0.3696	3.3499	3.9016	0.0000	0.4239	3.1714	0.0000	1.6733	1.1388	4.5491	-88.45340179	40.895092362
1508	16.24	738.54	0.2815	15.2212	3.0699	2.9124	0.0000	0.5513	0.9220	4.1060	0.0000	3.6125	3.2867	3.6683	-88.52280105	41.613272748
1511	15.58	737.40	0.3023	15.8739	2.6947	3.3073	0.0000	1.3772	0.9948	3.9095	0.0000	3.4089	3.0815	3.9313	-88.5758362	42.15198343
1512	15.46	727.62	0.3038	16.0773	2.4253	3.2554	0.0000	1.3633	0.7203	4.0201	0.0000	2.7555	3.7369	3.8134	-88.5937064	42.331578026
1513	15.24	722.51	0.3009	15.9299	2.6354	2.4567	0.2608	1.3559	0.3979	4.2747	0.0000	1.9848	4.1517	3.4714	-88.61167382	42.511187997
1514	15.15	703.31	0.3000	15.8114	2.0311	3.0496	0.3037	2.2800	0.6539	4.1623	0.0000	1.4860	4.3229	3.1431	-88.62973924	42.690815288
1516	15.02	661.49	0.3001	16.7604	3.3984	2.7200	2.6055	3.1763	0.0000	3.1024	0.0000	1.4771	3.5455	4.1583	-88.66616732	43.050129687
1519	14.66	647.12	0.3027	17.4707	2.4109	0.9974	0.0565	3.1430	0.1973	4.1980	0.0000	2.5580	3.5952	3.9828	-88.72156484	43.589280827
1520	14.49	651.37	0.3044	17.2630	0.0377	0.6614	0.1995	2.2025	0.3146	4.5146	0.0000	0.4343	4.0834	3.7403	-88.74023546	43.769053892
1521	14.47	651.57	0.3048	16.4687	2.3149	2.4741	2.6212	2.5580	0.1968	4.0267	0.0000	1.1457	3.8951	3.9258	-88.7590099	43.948858419
1522	14.39	656.11	0.3040	16.3339	2.0277	2.8517	3.6681	2.8872	0.0000	3.1300	0.0000	2.2115	3.2477	4.2215	-88.77788902	44.128696513
1523	14.15	664.94	0.3036	15.7546	2.1384	3.5393	3.2027	3.1064	0.1669	2.6992	0.0000	2.4011	3.5218	4.0625	-88.79687369	44.3085703
1524	13.80	670.71	0.3048	15.6321	3.9730	3.1275	2.5712	2.5671	0.0126	1.0710	0.0000	1.9660	3.8761	3.8633	-88.8159648	44.488481932
1525	13.39	670.95	0.3072	17.4713	4.0859	3.1920	1.6487	2.4932	0.0000	1.2566	0.0000	1.8522	4.1551	3.4925	-88.83516325	44.668433581
1526	12.90	672.49	0.3108	19.2898	3.8949	3.2746	0.8183	2.9064	0.0000	1.9035	0.0000	1.9450	4.0895	3.5917	-88.85446995	44.848427447
1527	12.46	677.49	0.3148	19.3256	2.0634	4.3693	0.3849	2.4746	0.0000	0.1244	0.4124	2.8237	4.2137	2.9208	-88.8738858	45.02846575
1528	11.98	683.23	0.3194	19.3488	4.0089	0.8834	1.0710	1.7243	0.0000	0.0000	0.0000	1.5013	4.4943	2.1977	-88.89341174	45.20855074
1529	11.82	673.51	0.3241	19.6238	3.8852	1.9201	0.7486	2.8138	0.0000	1.9874	0.0000	2.5856	4.1146	3.3498	-88.9130487	45.38868469
1530	11.59	668.42	0.3273	20.0567	3.6932	2.2435	0.0000	3.0526	0.0000	3.1994	0.0000	3.1881	3.5506	3.7824	-88.93279763	45.568869901
1531	11.50	664.31	0.3280	19.5617	3.5236	2.2775	0.0000	3.5254	0.0000	2.6487	0.0000	3.0034	3.4613	3.9316	-88.9526595	45.749108701
1532	11.38	670.60	0.3258	19.8762	3.4923	3.1645	0.0205	2.9662	0.0000	2.5008	0.0000	2.8298	4.1090	3.2258	-88.97263526	45.929403445
1533	11.24	687.45	0.3204	21.1695	3.2218	3.1498	0.0658	2.5610	0.0000	3.7193	0.0000	4.0252	3.2267	3.0826	-88.9927259	46.109756518
1534	11.28	702.60	0.3136	21.4015	2.8909	2.9774	0.0000	2.7998	0.0000	3.9102	0.0000	3.8321	3.4682	3.2093	-89.01293241	46.290170333
1535	11.67	707.63	0.3044	19.9950	3.6516	3.8105	0.7329	1.4506	1.3534	2.4855	0.0000	3.4662	3.9385	2.9777	-89.03325579	46.470647334
1536	11.92	740.57	0.2862	18.0051	3.0980	3.5356	2.9829	0.8634	3.2218	0.5753	0.0000	3.9257	3.4276	3.0683	-89.05369707	46.651189995
1537	11.97	782.36	0.2689	17.0901	4.0727	3.3788	2.1083	0.5939	1.4980	0.0268	0.0000	3.8833	3.0745	3.4897	-89.07425726	46.83180082
1585	24.42	902.76	0.2282	6.6569	0.0000	2.8522	4.2189	2.6107	0.0000	0.1294	0.0000	2.4068	3.7214	3.9236	-87.38531862	30.440715933
1586	24.31	929.12	0.2231	7.5811	0.0000	3.1838	4.1976	2.3918	0.0000	0.0000	0.0000	2.8229	3.6443	3.8695	-87.39776464	30.622881688
1589	23.79	967.92	0.1962	8.8060	0.0000	3.1577	4.2733	0.3013	0.0000	0.0000	0.0000	2.0856	4.2802	3.1221	-87.43544983	31.168867569
1590	23.59	965.59	0.1848	9.4642	0.0000	2.3706	4.3321	0.0000	0.0000	0.0000	0.0000	2.7883	4.3002	2.5675	-87.44812862	31.350696963
1591	23.60	952.50	0.1739	9.3053	0.0000	3.0496	4.3017	0.0000	0.0000	0.0000	0.0000	2.7364	4.2258	2.9517	-87.46086662	31.532445696
1592	23.63	946.11	0.1675	9.0542	0.0000	3.0788	4.1880	0.0000	0.0000	0.0000	0.0000	3.0301	4.1930	2.7775	-87.47366426	31.714115143
1593	23.73	940.67	0.1654	8.4642	0.0000	3.7542	4.0531	0.0000	0.0000	0.0000	0.0000	3.4000	3.7342	3.4399	-87.48652194	31.895706684
1594	23.74	937.78	0.1634	8.9850	0.0000	3.3693	4.0999	0.0000	0.0000	0.0000	0.0000	2.9935	3.5203	3.8969	-87.49944009	32.077221703
1595	23.62	939.51	0.1616	9.2103	0.0000	3.4326	4.0063	0.0000	0.0000	0.0000	0.0000	3.1366	3.4724	3.8662	-87.51241914	32.258661585
1596	23.56	947.63	0.1603	8.8081	0.0000	3.1696	3.4653	0.0000	0.0000	0.0000	0.0000	2.8098	3.5843	3.9193	-87.52545952	32.440027719
1597	23.53	957.31	0.1596	8.4959	0.0000	2.9848	3.9348	0.0000	0.0000	0.0000	0.0000	2.1369	3.9843	3.7082	-87.53856166	32.6213215
1598	23.40	975.48	0.1605	10.0136	0.0000	3.0403	4.3955	0.0000	0.0000	0.0000	0.0000	2.8240	4.3166	2.4181	-87.55172601	32.802544324
1599	23.34	992.67	0.1626	12.2903	0.0000	3.3828	4.2833	0.0000	0.0000	0.0000	0.0000	3.0071	4.2191	2.6948	-87.564953	32.983697591
1600	23.32	1008.24	0.1644	15.2599	0.0000	3.6911	4.1057	0.0000	0.0000	0.0000	0.0000	2.3781	4.1791	3.2925	-87.57824309	33.164782707
1601	23.00	1038.86	0.1659	18.0324	0.0000	1.9613	4.3969	0.0000	0.0000	0.0000	0.0000	1.5048	4.5383	1.6025	-87.59159672	33.345801082
1602	22.76	1059.41	0.1664	19.0071	0.0000	2.2414	3.7131	0.0000	0.0000	0.0000	0.0000	1.8954	4.4949	1.9144	-87.60501436	33.526754128
1603	22.43	1078.44	0.1672	16.1114	0.0000	2.4544	3.1975	0.0000	0.0000	0.0000	0.0000	1.9260	4.4680	2.1920	-87.61849646	33.707643265
1604	22.20	1089.02	0.1676	16.6578	0.0000	2.3566	3.0945	0.0000	0.0000	0.0000	0.0000	2.5114	4.4354	1.8395	-87.63204349	33.888469915
1605	21.97	1099.87	0.1672	19.4390	0.0000	1.3532	3.0239	0.0000	0.0000	0.0000	0.0000	2.5797	4.4638	1.0942	-87.64565592	34.069235506
1606	21.77	1109.93	0.1660	19.0802	0.0000	2.0975	3.7027	0.0000	0.0000	0.0000	0.0000	3.0720	4.3523	1.3240	-87.65933421	34.249941473
1607	21.80	1105.70	0.1675	16.9286	0.0000	2.9102	2.9420	0.0000	0.2682	0.0000	0.0000	2.9118	4.3214	2.2322	-87.67307886	34.430589253
1608	22.18	1084.53	0.1733	17.5307	0.0000	2.9675	2.0609	0.0000	0.0000	1.5789	0.0000	2.9799	4.3015	2.2515	-87.68689035	34.611180291
1609	22.44	1074.15	0.1780	18.3229	0.0000	3.0971	0.0178	0.0000	0.0000	0.0062	0.0000	2.3541	4.4408	2.0313	-87.70076915	34.791716036
1610	21.95	1102.64	0.1757	16.7339	0.0000	3.0627	1.7205	0.0000	0.0251	2.8896	0.0000	3.4997	4.1304	2.0400	-87.71471577	34.972197945
1611	21.32	1122.12	0.1733	14.8096	0.0000	2.7454	2.0357	0.0000	0.5971	3.5304	0.0000	2.1540	4.5215	0.8788	-87.7287307	35.15262748
1612	21.09	1105.84	0.1730	15.4899	0.0000	2.3625	0.6365	0.0000	0.8297	2.8552	0.0000	1.5009	4.5735	0.4896	-87.74281445	35.333006108
1613	21.06	1087.67	0.1747	14.5070	0.0000	2.5889	0.0000	0.0000	1.3215	2.4555	0.0000	2.2001	4.5221	0.6635	-87.75696752	35.513335304
1614	21.07	1076.75	0.1787	14.1133	0.0000	2.5201	0.0000	0.0000	1.1333	1.4208	0.0000	1.8291	4.5508	0.7263	-87.77119042	35.693616551
1615	21.18	1074.18	0.1836	15.9383	0.0000	2.9099	0.0000	0.0000	0.6013	2.2508	0.0000	2.5064	4.4827	0.8160	-87.78548368	35.873851335
1616	21.14	1081.76	0.1877	16.9704	0.0000	2.8621	0.0000	0.0000	0.2990	2.7754	0.0000	2.9561	4.4035	0.7131	-87.79984781	36.054041153
1617	21.09	1076.34	0.1888	17.1823	0.0000	2.7143	0.0000	0.0000	0.2509	3.0299	0.0000	2.7318	4.4522	0.5999	-87.81428334	36.234187507
1618	21.03	1063.93	0.1881	17.2982	0.0000	2.7267	0.0000	0.0000	0.0000	3.2773	0.0000	2.4628	4.5005	0.1857	-87.82879081	36.414291908
1619	21.02	1045.86	0.1868	12.5269	0.0000	2.5429	2.4026	0.0000	0.0000	4.1545	0.0000	2.5300	4.4913	0.1917	-87.84337075	36.594355874
1620	20.96	1027.89	0.1854	12.4113	0.0000	2.7205	2.2712	0.0000	0.0000	4.0276	0.0000	2.8832	4.4249	0.4843	-87.85802371	36.774380931
1621	20.90	1006.30	0.1854	12.3506	0.0000	2.6230	0.2834	0.0000	0.0314	4.1783	0.0000	3.0811	4.3560	1.1853	-87.87275023	36.954368612
1622	20.77	986.67	0.1881	12.6078	0.0000	2.4855	0.0000	0.0000	1.8113	4.2133	0.0000	3.7123	4.0550	1.4743	-87.88755087	37.134320462
1623	20.74	959.41	0.1910	12.5600	0.0000	3.2622	0.9823	0.0000	2.0634	3.9677	0.0000	3.8740	3.5666	2.9688	-87.9024262	37.314238031
1624	20.68	932.69	0.1937	11.7943	0.0000	3.7831	0.4242	0.0000	0.5234	3.9860	0.0000	3.7002	3.3739	3.5071	-87.91737677	37.49412288
1625	20.55	912.62	0.1960	11.6832	0.0000	3.4770	0.0000	0.0000	0.5265	4.2333	0.0000	3.1074	4.0926	3.0320	-87.93240316	37.673976578
1626	20.46	901.08	0.1973	11.5307	0.0000	4.3656	1.5493	0.0000	0.0000	2.6200	0.0000	2.3357	3.9407	3.7186	-87.94750594	37.853800704
1627	20.26	899.89	0.1983	12.5022	0.1374	3.7432	2.8623	0.1059	0.0007	3.7246	0.0000	2.4765	3.9815	3.6244	-87.96268571	38.033596847
1628	20.04	898.63	0.1991	12.7728	0.6809	4.0367	1.8579	0.0000	0.0773	3.5865	0.0000	2.6805	3.9448	3.6040	-87.97794304	38.213366606
1629	19.76	896.45	0.2008	12.6639	1.2564	3.2128	2.8359	0.0000	1.2671	3.9716	0.0000	2.7344	2.7119	4.2842	-87.99327853	38.393111588
1630	19.47	885.40	0.2067	12.2583	2.3348	3.0251	0.2565	0.0000	2.1351	4.1610	0.0000	2.8878	1.3660	4.3960	-88.00869279	38.572833413
1631	19.19	871.72	0.2136	12.0284	2.0750	2.6081	0.0000	0.0000	2.2592	4.2877	0.0000	2.8468	0.7648	4.4263	-88.02418642	38.752533711
1632	18.98	856.70	0.2205	12.6565	1.6464	3.3636	0.0715	0.0000	0.8957	4.1674	0.0000	2.0001	2.5229	4.4206	-88.03976004	38.932214123
1633	18.83	845.94	0.2272	12.7704	2.2367	2.5917	0.0000	0.0000	1.3307	4.3074	0.0000	2.0032	2.3448	4.4445	-88.05541426	39.111876301
1634	18.69	837.07	0.2334	13.1224	2.2582	2.6527	0.0000	0.0000	1.8109	4.2953	0.0000	1.8622	2.8243	4.3784	-88.07114971	39.291521909
1635	18.51	830.53	0.2393	15.2736	2.9844	2.1745	0.0000	0.0000	0.6571	4.2905	0.0000	3.2647	3.3361	3.8860	-88.08696703	39.471152621
1636	18.38	823.01	0.2460	15.2143	1.9167	1.8612	2.3465	0.0000	0.1418	4.3840	0.0000	2.7890	2.4907	4.3130	-88.10286685	39.650770127
1645	16.71	760.56	0.2698	14.8455	1.3570	4.0481	1.0009	0.0291	1.1347	3.1821	0.0000	0.7597	3.5079	4.2119	-88.24978685	41.267018242
1646	16.58	752.41	0.2732	14.8983	3.5572	3.1606	2.3508	0.2866	2.2617	3.1212	0.0000	2.4787	3.1707	4.2084	-88.2665484	41.446599399
1648	16.13	752.18	0.2842	15.2703	3.1228	2.9523	1.5907	0.9641	1.4711	3.8634	0.0000	3.5153	2.8314	3.9590	-88.30034222	41.805782324
1649	15.90	751.09	0.2897	15.4647	3.2088	3.1791	0.7360	1.2154	1.4516	3.7593	0.0000	3.6543	3.3299	3.5952	-88.31737596	41.985387829
1650	15.69	743.84	0.2937	15.9664	2.6475	3.1528	0.2038	2.0454	1.9534	3.6831	0.0000	3.0670	3.7955	3.6116	-88.33450189	42.165005212
1651	15.55	731.58	0.2951	16.1648	2.9930	2.3852	0.1705	2.2302	1.1755	3.8054	0.0000	1.4008	4.1139	3.6312	-88.35172077	42.344636384
1652	15.38	719.57	0.2943	16.0007	2.1145	3.1470	0.6666	2.3628	0.4072	4.0031	0.0000	1.1751	4.2156	3.4665	-88.36903336	42.524283273
1653	15.26	702.17	0.2939	15.8693	2.4021	3.5640	1.0876	2.2284	0.1984	3.8303	0.0000	0.8671	4.2025	3.5195	-88.38644041	42.703947827
1654	15.18	681.65	0.2945	16.2592	3.0646	3.7807	1.2072	2.7592	0.1368	2.9282	0.0000	0.2789	4.2790	3.3848	-88.40394272	42.883632009
1655	15.05	664.86	0.2951	16.4022	3.0491	3.5536	0.3992	2.5007	0.0000	3.5243	0.0000	0.7978	4.3212	3.2387	-88.42154105	43.063337804
1656	14.88	654.52	0.2950	17.3552	2.9272	2.8763	0.9286	2.5872	0.9316	3.9315	0.0000	2.3625	4.0927	3.4807	-88.4392362	43.243067217
1657	14.66	654.05	0.2972	17.5915	3.2032	2.0057	0.7124	2.3309	0.9772	4.0720	0.0000	2.8418	3.8512	3.6586	-88.45702898	43.42282227
1658	14.52	653.66	0.2992	17.4162	2.7717	2.0556	0.1811	1.8672	0.7168	4.2785	0.0000	2.8140	3.9444	3.5461	-88.47492018	43.60260501
1659	14.61	644.94	0.3012	17.2614	0.0000	1.6985	0.3229	1.9994	0.3020	4.4895	0.0000	2.1307	3.4980	4.1195	-88.49291062	43.782417501
1661	14.29	649.06	0.3024	16.2481	3.2661	2.7150	3.2714	1.2455	0.0000	3.5086	0.0000	2.3472	3.7161	3.9404	-88.52919256	44.14214011
1662	14.05	654.74	0.3019	15.7236	1.7922	3.1447	2.7787	2.7090	0.0312	3.7958	0.0000	1.7451	4.0382	3.7025	-88.54748574	44.322054469
1663	13.84	659.46	0.3017	15.7153	1.1544	3.3713	3.7967	2.6924	0.1981	2.5781	0.0000	2.1823	3.0039	4.3037	-88.56588152	44.502007063
1664	13.52	669.18	0.3025	17.7245	3.3233	3.5465	2.8911	2.7383	0.0000	2.2010	0.0000	2.3898	3.5013	4.0764	-88.58438078	44.682000072
1665	13.23	676.65	0.3032	18.5905	3.3613	3.9271	1.6086	2.6677	0.0000	1.7631	0.1288	2.9142	4.0493	3.3035	-88.60298438	44.862035698
1666	12.86	683.58	0.3055	18.5747	3.2961	4.0621	0.2415	2.6105	0.0000	0.0000	0.9444	2.0822	4.3396	2.9068	-88.62169321	45.042116169
1667	12.35	687.48	0.3097	19.6089	3.9835	2.3274	0.5739	2.1402	0.0000	0.0000	0.0000	0.9494	4.4811	2.4915	-88.64050817	45.22224374
1668	11.87	685.94	0.3149	20.0885	3.8685	1.4931	0.6104	2.4291	0.0000	3.0267	0.0000	3.0702	4.0975	3.0572	-88.65943015	45.402420689
1669	11.68	673.75	0.3200	19.9069	3.7573	1.7383	0.0000	2.9593	0.0000	2.6385	0.0000	2.9862	4.0058	3.3419	-88.67846007	45.582649323
1670	11.62	663.79	0.3231	19.6599	3.7796	1.7543	0.0000	3.3556	0.0000	2.5388	0.0000	3.0450	3.7749	3.6480	-88.69759886	45.762931975
1671	11.52	665.51	0.3230	19.9288	3.9368	1.3430	0.0224	2.9934	0.0000	2.7919	0.0000	3.2832	3.8874	3.3163	-88.71684744	45.943271007
1672	11.46	677.92	0.3199	20.1396	4.0528	2.7543	0.0000	2.0223	0.0000	2.8299	0.0000	3.5211	3.7873	3.2206	-88.73620678	46.123668809
1674	11.69	711.11	0.3059	19.1311	4.6151	0.0000	0.0000	0.0000	0.0000	0.0000	0.0000	0.0000	4.6151	0.0000	-88.77526152	46.484650432
1675	12.04	747.93	0.2846	20.1729	3.9967	3.0926	2.1687	2.3580	0.0091	0.6877	0.0000	3.9937	3.2873	3.0899	-88.79495888	46.665239184
1676	12.07	809.84	0.2605	18.8806	3.8387	3.6715	1.7521	2.1030	1.3233	0.3724	0.0000	3.9005	3.6328	2.7572	-88.81477087	46.845896567
1677	12.13	852.22	0.2433	16.3843	4.2368	3.3238	0.1638	0.9963	1.4216	0.0191	0.0000	4.0274	2.8080	3.4114	-88.83469851	47.026625128
1724	23.69	962.37	0.1968	8.4725	0.0000	3.3070	4.2849	0.2430	0.0000	0.0000	0.0000	1.1012	4.3061	3.2520	-87.22811471	31.179753344
1725	23.49	959.25	0.1870	9.5002	0.0000	2.6152	4.2101	0.0000	0.0000	0.0000	0.0000	3.2827	4.0870	2.8207	-87.24031214	31.361603319
1726	23.42	954.25	0.1787	9.6630	0.0000	2.6316	4.4382	0.0000	0.0000	0.0000	0.0000	1.7064	4.4060	2.7441	-87.25256655	31.543372812
1727	23.57	941.59	0.1724	10.0786	0.0000	3.3185	4.2794	0.0000	0.0000	0.0000	0.0000	3.5485	3.9394	2.8245	-87.26487834	31.725063199
1728	23.62	937.80	0.1690	9.6844	0.0000	3.1096	4.1424	0.0000	0.0000	0.0000	0.0000	3.7715	3.8175	2.6437	-87.27724791	31.906675863
1729	23.76	928.94	0.1662	9.2554	0.0000	2.8853	4.2705	0.0000	0.0000	0.0000	0.0000	3.5271	3.8762	3.0317	-87.28967568	32.088212188
1730	23.72	931.41	0.1645	8.8131	0.0000	2.5784	4.3213	0.0000	0.0000	0.0000	0.0000	3.5003	3.0529	3.8856	-87.30216204	32.269673561
1731	23.65	946.03	0.1637	9.0299	0.0000	3.0836	3.5182	0.0000	0.0000	0.0000	0.0000	2.7014	2.9401	4.2368	-87.31470743	32.451061373
1732	23.53	966.02	0.1641	9.1996	0.0000	2.7595	4.3598	0.0000	0.0000	0.0000	0.0000	2.7360	4.2029	3.0298	-87.32731225	32.63237702
1733	23.45	982.58	0.1656	9.7948	0.0000	2.5906	4.4848	0.0000	0.0000	0.0000	0.0000	2.9287	4.3409	2.0178	-87.33997694	32.8136219
1734	23.27	1003.24	0.1684	12.6908	0.0000	2.8519	4.4386	0.0000	0.0000	0.0000	0.0000	3.5103	4.1053	2.1841	-87.35270191	32.994797414
1735	23.12	1022.43	0.1712	18.4700	0.0000	2.0552	4.2980	0.0000	0.0142	0.0000	0.0000	1.8937	4.5190	1.5285	-87.36548759	33.175904971
1736	22.87	1047.35	0.1713	21.1764	0.0000	0.2891	3.7881	0.0000	0.0000	0.0000	0.0000	0.0833	4.6117	0.2335	-87.37833443	33.35694598
1737	22.69	1061.38	0.1697	20.7705	0.0000	0.5728	1.4173	0.0000	0.0000	0.0000	0.0000	0.2762	4.6085	0.2981	-87.39124287	33.537921858
1738	22.53	1067.83	0.1700	17.7179	0.0000	2.3874	0.6758	0.0000	0.0000	0.0000	0.0000	1.8660	4.5506	0.6169	-87.40421333	33.718834024
1739	22.39	1073.42	0.1706	16.2460	0.0000	2.2373	0.0161	0.0000	0.0000	0.0000	0.0000	2.6337	4.4782	0.0000	-87.41724628	33.899683903
1740	22.06	1090.15	0.1710	13.9364	0.0000	2.0030	0.0000	0.0000	0.0000	0.0000	0.0000	1.8680	4.5594	0.0000	-87.43034217	34.080472926
1741	21.93	1098.57	0.1706	18.6358	0.0000	0.6076	2.3132	0.0000	0.0753	0.0000	0.0000	1.2699	4.5874	0.1848	-87.44350144	34.261202526
1742	22.04	1095.19	0.1720	16.7498	0.0000	3.4425	2.0887	0.0000	0.9555	0.0000	0.0000	3.0057	4.0567	3.2196	-87.45672457	34.441874146
1743	22.31	1084.87	0.1765	16.9529	0.0000	3.4829	0.8649	0.0000	1.5299	1.6109	0.0000	3.4278	3.8797	3.1690	-87.47001202	34.62248923
1744	22.37	1089.86	0.1797	17.8309	0.0000	3.2471	0.5540	0.0000	0.1561	2.4943	0.0000	2.1677	4.4099	2.4852	-87.48336425	34.803049231
1745	21.96	1128.11	0.1769	17.2533	0.0000	2.8108	0.0115	0.0000	0.8979	2.3225	0.0000	3.2330	4.2989	1.3930	-87.49678175	34.983555607
1746	21.56	1137.38	0.1740	16.9490	0.0000	2.8512	0.0000	0.0000	1.6174	2.3346	0.0000	1.6177	4.5622	0.7731	-87.51026498	35.16400982
1747	21.15	1117.36	0.1731	16.2992	0.0000	2.7580	0.0000	0.0000	1.1208	2.8793	0.0000	2.4280	4.4742	1.3705	-87.52381445	35.344413342
1748	21.10	1085.69	0.1737	16.2705	0.0000	2.6910	0.2154	0.0000	1.1199	3.3363	0.0000	2.9010	4.4046	1.0925	-87.53743062	35.524767649
1749	21.10	1069.51	0.1780	15.4911	0.0000	2.4343	0.0000	0.0000	1.3000	2.5505	0.0000	2.1965	4.5249	0.5437	-87.551114	35.705074225
1750	21.08	1065.99	0.1833	15.5731	0.0000	2.5391	0.0000	0.0000	1.1236	3.1306	0.0000	2.7833	4.4441	0.5340	-87.56486508	35.88533456
1751	20.87	1074.16	0.1873	16.0487	0.0000	2.6280	2.0717	0.0000	0.4920	3.5212	0.0000	3.5239	4.2146	0.3495	-87.57868438	36.065550152
1752	20.88	1063.90	0.1890	16.8250	0.0000	2.5496	0.0191	0.0000	0.9096	2.8010	0.0000	1.8153	4.5610	0.1614	-87.59257238	36.245722505
1753	20.94	1045.74	0.1889	15.8500	0.0000	2.8836	0.0000	0.0000	0.0164	2.9680	0.0000	1.7275	4.5445	1.1819	-87.60652962	36.425853132
1754	20.76	1040.55	0.1887	14.7909	0.0000	3.1320	0.0000	0.0000	0.0000	4.2557	0.0000	3.5322	3.9922	2.6828	-87.6205566	36.605943554
1755	20.79	1021.64	0.1883	12.8667	0.0000	2.8468	0.0000	0.0000	0.0000	4.2229	0.0000	2.3625	4.4527	1.8752	-87.63465386	36.785995298
1756	20.71	1007.03	0.1889	13.2611	0.0000	2.6300	0.0000	0.0000	0.2392	4.2098	0.0000	3.5594	4.1457	1.5468	-87.64882191	36.966009902
1757	20.74	982.13	0.1903	12.7598	0.0000	2.9441	0.0000	0.0000	1.8333	3.9210	0.0000	3.5110	4.0350	2.5629	-87.66306129	37.14598891
1758	20.74	955.27	0.1922	12.0839	0.0000	3.3645	0.0158	0.0000	0.0468	3.8837	0.0000	3.6898	3.5188	3.3749	-87.67737255	37.325933876
1759	20.61	935.84	0.1946	11.8870	0.0000	3.3484	0.0000	0.0000	0.3532	4.2757	0.0000	3.8966	3.4897	3.0441	-87.69175623	37.505846363
1760	20.55	917.01	0.1970	11.6055	0.0000	3.6981	0.0100	0.0000	0.0260	4.1206	0.0000	3.6353	3.3201	3.6223	-87.70621287	37.685727944
1761	20.48	907.73	0.1990	11.4529	0.0000	4.1826	1.8056	0.0000	0.0000	3.2459	0.0000	3.1659	3.7185	3.6399	-87.72074303	37.865580198
1762	20.24	907.83	0.2011	12.2311	0.0000	3.2109	2.3808	0.0000	0.0000	4.2039	0.0000	3.5725	3.6769	3.3275	-87.73534728	38.045404718
1763	20.02	903.92	0.2031	12.3119	0.0000	3.2982	3.2037	0.1013	0.0000	3.9313	0.0000	2.6206	3.7552	3.8397	-87.75002619	38.225203105
1764	19.79	896.92	0.2061	13.4336	1.3052	3.9811	2.3045	0.0357	0.0000	3.4730	0.0000	2.1586	3.4376	4.1468	-87.76478031	38.404976969
1765	19.46	890.09	0.2110	14.7753	1.9472	3.1264	1.7344	0.0000	0.0000	4.1442	0.0000	2.8031	3.0099	4.1929	-87.77961025	38.584727934
1766	19.21	876.94	0.2172	14.4847	0.6236	3.3072	1.8028	0.0000	0.0158	4.1429	0.0000	3.1005	2.3503	4.2528	-87.79451657	38.76445763
1767	18.97	864.18	0.2239	12.5993	2.1061	2.9998	0.1356	0.0000	0.3344	4.2602	0.0000	2.9230	2.2466	4.3168	-87.80949987	38.944167703
1768	18.77	853.42	0.2304	12.8209	2.2267	2.2646	0.0000	0.0000	0.8308	4.3599	0.0000	2.0593	2.0520	4.4702	-87.82456074	39.123859806
1769	18.60	846.51	0.2362	12.7316	2.7532	2.5036	0.0000	0.0000	1.6386	4.2253	0.0000	2.0626	2.8960	4.3442	-87.8396998	39.303535606
1770	18.37	843.60	0.2417	14.3738	2.5953	1.9324	0.0000	0.0000	0.8342	4.3895	0.0000	2.8033	3.3389	4.0658	-87.85491765	39.483196783
1771	18.24	835.98	0.2472	15.7368	0.5929	0.8553	0.6511	0.0000	0.1426	4.5826	0.0000	2.6031	1.4923	4.4432	-87.8702149	39.662845026
1773	17.80	817.27	0.2585	15.1106	1.1665	1.6673	0.0000	0.0000	0.5914	4.5212	0.0000	2.1592	2.1654	4.4499	-87.90105011	40.022109536
1774	17.44	803.85	0.2633	15.2013	3.1029	1.9106	0.2528	0.0010	2.2559	4.1739	0.0000	2.0501	1.8675	4.4859	-87.91658934	40.201729249
1777	16.84	782.95	0.2670	14.6629	0.9390	3.4750	4.1794	0.0260	0.8976	0.8079	0.0000	0.2547	1.4653	4.5786	-87.96370122	40.740559171
1778	16.75	784.74	0.2658	14.6767	1.3386	3.7347	3.5656	0.3676	0.7444	3.0585	0.0000	1.5168	1.2943	4.5517	-87.9795721	40.920165308
1779	16.70	785.66	0.2648	14.8740	3.1822	3.9285	0.7515	0.1486	0.8101	3.1924	0.0000	2.5603	3.2622	4.1581	-87.99552755	41.099772514
1780	16.63	780.67	0.2664	14.9125	3.4185	3.3910	0.6615	0.1622	2.4361	3.4252	0.0000	2.1961	2.7920	4.3528	-88.01156825	41.279382604
1781	16.52	773.28	0.2697	14.9678	3.8311	2.0625	0.0733	0.1211	2.5739	3.5386	0.0000	2.8816	1.9631	4.3572	-88.02769488	41.458997408
1782	16.39	766.41	0.2738	14.9714	3.6443	2.6398	0.0223	0.7321	2.0380	3.6164	0.0000	3.7642	2.6953	3.8081	-88.04390813	41.638618774
1784	16.04	754.16	0.2832	14.9994	3.2710	1.9034	0.9817	1.1415	2.2400	3.2848	0.0000	4.1581	0.8892	3.6005	-88.07659729	41.997888655
1785	15.84	744.61	0.2871	15.1134	3.5382	2.1738	0.7357	2.0452	2.2999	3.4967	0.0000	4.0368	1.6295	3.7198	-88.09307463	42.177540948
1786	15.64	730.98	0.2888	15.3224	3.2814	2.8574	0.9323	2.6166	1.9521	3.4607	0.0000	3.7490	2.7090	3.8179	-88.10964143	42.357207354
1787	15.46	715.95	0.2878	15.8811	2.6059	3.3203	1.7582	2.4815	0.5073	3.7369	0.0000	3.4409	3.3696	3.7547	-88.12629843	42.536889807
1788	15.34	699.07	0.2868	16.0104	2.6479	3.0023	2.1196	2.3055	0.0000	3.9299	0.0000	3.3907	3.1675	3.9033	-88.14304635	42.716590256
1789	15.27	681.71	0.2871	16.3204	2.9562	2.8699	2.0895	2.5508	1.6892	3.7376	0.0000	2.0370	3.8364	3.8913	-88.15988594	42.896310671
1791	14.93	653.90	0.2895	17.5297	2.8727	2.6031	2.0442	2.4872	1.2461	3.9302	0.0000	1.8597	4.1112	3.5711	-88.19384318	43.255819372
1792	14.71	655.74	0.2914	17.7204	3.0160	3.3125	2.4783	2.2783	1.4788	3.4678	0.0000	1.6745	4.2065	3.4191	-88.21096235	43.435611694
1793	14.48	657.89	0.2933	17.1853	1.2547	3.5303	0.4832	2.8820	0.7950	3.8432	0.0000	1.8887	4.1672	3.4612	-88.22817627	43.615432057
1794	14.32	656.40	0.2958	17.1633	0.4519	3.0164	0.2106	2.8886	0.3136	4.1501	0.0000	1.8216	4.0935	3.6073	-88.24548571	43.795282529
1795	14.27	650.01	0.2986	16.4142	3.5453	2.2582	0.4684	2.0190	0.1068	3.9392	0.0000	2.4611	4.0515	3.5205	-88.26289147	43.975165204
1796	14.15	646.34	0.3002	16.0855	4.0043	1.6578	0.6684	0.8213	0.0000	3.7007	0.0000	1.6364	3.8969	3.8839	-88.28039435	44.155082194
1797	14.09	639.95	0.2989	15.6875	1.8645	2.8279	3.2303	0.4136	0.0000	4.0044	0.0000	1.9792	4.2108	3.3446	-88.29799518	44.335035637
1798	13.79	649.04	0.2972	15.8710	3.6883	3.2197	1.5919	2.2831	0.0099	3.2297	0.0000	0.6774	3.8910	3.9526	-88.31569478	44.515027693
1799	13.54	664.38	0.2968	17.6791	4.4246	1.8631	1.8186	1.9638	0.0000	0.5358	0.0000	2.0888	3.6788	4.0133	-88.33349396	44.695060546
1800	13.37	677.95	0.2973	17.5533	4.0720	3.1559	1.4764	2.6406	0.0000	1.0931	0.0000	1.8118	3.9455	3.8105	-88.35139359	44.875136404
1801	13.15	684.63	0.2987	17.9615	3.3896	3.8503	1.5731	2.9711	0.0000	0.0000	0.0404	2.6254	3.7714	3.8232	-88.36939451	45.055257499
1802	12.72	679.67	0.3038	18.7739	3.5699	3.6207	0.3651	2.7417	0.0000	0.4040	0.2086	1.8778	4.2944	3.1431	-88.38749757	45.235426091
1803	12.21	676.63	0.3094	19.4642	3.8229	2.5293	0.0979	2.6637	0.0000	2.2116	0.4838	2.0272	4.3199	3.0069	-88.40570366	45.415644465
1804	11.84	668.41	0.3156	19.7554	3.9511	2.4319	0.0000	2.7663	0.0000	2.2010	0.0232	2.7173	4.1565	3.1785	-88.42401364	45.595914932
1805	11.69	658.08	0.3200	19.8953	4.1405	1.9543	0.0019	2.7871	0.0000	2.4406	0.7269	2.9947	4.1038	3.1114	-88.44242842	45.776239832
1806	11.65	656.96	0.3205	20.0270	4.2603	1.3533	0.0000	2.5198	0.0000	2.7070	0.7657	3.3916	3.9908	2.9542	-88.46094889	45.956621531
1809	11.43	769.51	0.2927	19.1311	4.6151	0.0000	0.0000	0.0000	0.0000	0.0000	0.0000	0.0000	4.6151	0.0000	-88.5171536	46.498131535
1810	12.10	784.61	0.2744	18.3994	3.0378	4.3919	0.0000	0.0000	0.0000	0.0000	0.0000	1.3294	4.4865	2.3431	-88.53610605	46.678764692
1811	12.74	821.89	0.2471	17.7796	4.0637	0.0000	0.0000	0.0000	0.0000	0.0000	0.0000	4.0637	0.0000	3.7798	-88.55516885	46.859466932
1813	12.32	897.57	0.2197	18.0555	3.4753	2.6462	2.7082	1.8761	2.4490	3.2766	0.0000	2.7883	3.9625	3.5310	-88.59362938	47.221088894
1859	23.82	968.46	0.2090	8.0307	0.0000	3.3185	4.3064	0.1808	0.0000	0.0000	0.0000	1.3401	4.2755	3.3055	-87.00906171	31.008264501
1860	23.64	963.74	0.1988	8.1065	0.0000	3.4015	4.2454	0.5721	0.0000	0.0000	0.0000	1.2567	4.3639	3.0409	-87.02072301	31.190215954
1861	23.42	955.92	0.1896	9.8655	0.0000	2.3794	4.4276	0.0000	0.0000	0.0000	0.0000	3.1326	4.2262	2.4519	-87.03243868	31.372085721
1862	23.32	952.75	0.1824	10.3335	0.0000	1.6621	4.5653	0.0000	0.0000	0.0000	0.0000	1.8763	4.4821	2.0858	-87.04420909	31.553875176
1863	23.44	944.67	0.1769	10.1975	0.0000	2.6850	4.4513	0.0000	0.0000	0.0000	0.0000	3.3447	4.1698	2.2973	-87.05603463	31.735585701
1864	23.67	931.70	0.1726	9.4926	0.0000	3.3604	4.0367	0.0000	0.0000	0.0000	0.0000	3.2396	3.9882	3.1579	-87.06791569	31.917218677
1865	23.76	929.73	0.1697	9.5736	0.0000	2.7670	4.3636	0.0000	0.0000	0.0000	0.0000	3.2786	3.8199	3.4295	-87.07985266	32.098775491
1866	23.79	933.14	0.1679	9.5708	0.0000	2.6170	4.4302	0.0000	0.0000	0.0000	0.0000	3.1088	3.7197	3.6726	-87.09184593	32.280257531
1867	23.71	948.39	0.1672	9.8337	0.0000	2.7410	4.3176	0.0000	0.0000	0.0000	0.0000	2.6626	4.1084	3.3256	-87.10389591	32.46166619
1868	23.52	972.25	0.1678	9.6266	0.0000	2.7532	4.4579	0.0000	0.0000	0.0000	0.0000	2.2767	4.4027	2.4494	-87.11600299	32.643002865
1869	23.41	987.42	0.1696	9.4520	0.0000	2.9406	4.4197	0.0000	0.0022	0.0000	0.0000	3.1128	4.2573	2.2921	-87.12816758	32.824268954
1870	23.34	999.21	0.1719	10.6266	0.0000	2.5506	4.1650	0.0000	1.7721	0.0000	0.0403	2.4948	4.4227	2.0228	-87.1403901	33.005465863
1871	22.98	1025.62	0.1750	15.8755	0.0000	2.6676	3.5004	0.0000	0.3183	0.0000	0.0000	1.6512	4.5175	1.8210	-87.15267095	33.186595
1872	22.82	1040.96	0.1748	20.0503	0.0000	1.5762	0.2089	0.0000	0.2128	0.0000	0.0000	0.2861	4.6023	0.6727	-87.16501055	33.367657776
1873	22.80	1045.52	0.1726	17.8542	0.0000	1.3694	0.0000	0.0000	0.0000	0.0000	0.0000	0.2177	4.6127	0.0000	-87.17740934	33.54865561
1874	22.67	1051.37	0.1723	17.3005	0.0000	1.8819	0.0000	0.0000	0.0000	0.0000	0.0000	1.2912	4.5887	0.0000	-87.18986772	33.729589922
1875	22.46	1061.72	0.1732	14.9627	0.0000	1.2532	0.4593	0.0000	0.0002	0.0000	0.0000	2.0862	4.5422	0.0459	-87.20238614	33.91046214
1876	22.23	1075.30	0.1743	19.3216	0.0000	0.8600	2.9554	0.0000	0.0000	0.0000	0.0000	0.0755	4.6013	0.8368	-87.21496503	34.091273695
1877	22.03	1091.36	0.1737	19.0677	0.0000	0.5608	2.6873	0.0000	0.1267	0.0000	0.0000	0.7825	4.5930	0.7036	-87.22760482	34.272026024
1878	22.17	1089.24	0.1741	16.5392	0.0000	3.7089	1.1878	0.0000	1.2639	0.0000	0.0000	3.1613	4.0082	3.1927	-87.24030596	34.45272057
1879	22.27	1089.38	0.1764	16.6282	0.0000	3.8017	1.2227	0.0000	1.9418	0.0000	0.0000	3.3220	3.9740	3.0950	-87.2530689	34.633358779
1880	22.26	1099.70	0.1779	17.8222	0.0000	3.3603	0.5902	0.0000	0.3816	0.0000	0.0000	3.0155	4.3265	1.9344	-87.26589409	34.813942106
1881	21.92	1129.01	0.1768	17.2052	0.0000	2.9773	0.0000	0.0000	1.1164	2.0811	0.0000	3.4058	4.1817	1.9997	-87.27878198	34.99447201
1882	21.53	1133.34	0.1754	16.8533	0.0000	2.9792	0.0000	0.0000	1.3874	2.7517	0.0000	2.3990	4.4717	1.5005	-87.29173304	35.174949957
1883	21.23	1108.20	0.1751	16.7158	0.0000	3.0944	0.0000	0.0000	1.3926	3.3585	0.0000	2.9931	4.2910	2.3036	-87.30474773	35.355377419
1884	21.20	1071.43	0.1762	16.3921	0.0000	2.7384	0.0000	0.0000	1.9189	2.6570	0.0000	2.2238	4.5108	1.0153	-87.31782651	35.535755875
1885	21.22	1051.39	0.1796	15.6137	0.0000	3.0132	0.0000	0.0000	2.4665	2.5809	0.0000	1.7631	4.5544	0.7529	-87.33096987	35.71608681
1886	20.99	1055.40	0.1841	16.5098	0.0000	1.8642	0.0000	0.0000	1.1671	3.0579	0.0000	2.1214	4.5381	0.1335	-87.34417828	35.896371717
1887	20.85	1054.55	0.1880	16.6797	0.0000	2.2865	0.5857	0.0000	0.6565	2.3268	0.0000	2.0609	4.5397	0.3944	-87.35745223	36.076612095
1888	20.76	1047.43	0.1896	16.8000	0.0000	2.2680	0.0000	0.0000	0.8604	2.2867	0.0000	1.7650	4.5607	0.4108	-87.3707922	36.256809451
1889	20.77	1031.93	0.1901	15.5953	0.0000	2.9453	0.0000	0.0000	0.0000	3.2144	0.0000	2.0557	4.5106	1.4373	-87.38419868	36.4369653
1890	20.69	1025.20	0.1906	14.2907	0.0000	2.7508	0.0000	0.0000	0.0000	4.0777	0.0000	2.4127	4.4758	1.3787	-87.39767219	36.617081164
1891	20.62	1020.29	0.1914	13.2537	0.0000	2.8757	0.0000	0.0000	0.0000	4.2767	0.0000	2.9193	4.3662	1.7459	-87.41121321	36.797158574
1892	20.57	1009.37	0.1923	13.7112	0.0000	2.5524	0.0000	0.0000	0.0000	4.1871	0.0000	3.7258	3.9771	2.0958	-87.42482226	36.977199069
1893	20.69	983.19	0.1932	12.7475	0.0000	3.2612	0.0000	0.0000	0.0000	3.8869	0.0000	3.4193	3.8734	3.1924	-87.43849984	37.157204195
1894	20.68	960.08	0.1948	11.9838	0.0000	3.4565	1.4015	0.0000	0.0000	3.8255	0.0000	3.6074	3.3945	3.5926	-87.45224649	37.337175509
1895	20.60	938.28	0.1968	11.5966	0.0000	3.9760	1.7285	0.0000	0.1989	3.7070	0.0000	3.5420	2.9862	3.8847	-87.46606272	37.517114577
1896	20.52	923.40	0.1995	11.6563	0.0000	3.7740	1.5545	0.0000	0.0710	3.9970	0.0000	3.6739	3.0946	3.7261	-87.47994906	37.697022972
1897	20.45	916.00	0.2023	11.2960	0.0000	4.1784	0.6539	0.0000	0.0000	3.4872	0.0000	3.4127	3.6106	3.5742	-87.49390604	37.876902278
1898	20.29	913.01	0.2052	12.1096	0.0000	3.4341	2.7352	0.0000	0.0000	3.8736	0.0000	3.6363	2.9623	3.8223	-87.50793421	38.056754089
1899	19.99	911.00	0.2082	12.3317	0.0000	3.3139	2.6692	0.0000	0.0000	4.0974	0.0000	3.6869	2.8581	3.8210	-87.52203411	38.236580009
1900	19.71	904.60	0.2118	12.2165	0.0016	3.5505	2.3169	0.0083	0.0000	3.9778	0.0000	2.0557	4.1518	3.4543	-87.53620629	38.41638165
1901	19.46	895.19	0.2162	12.2356	0.1693	3.9459	2.0536	0.4326	0.0000	3.5702	0.0000	1.0767	3.9411	3.8834	-87.55045131	38.596160638
1902	19.22	883.92	0.2215	13.9081	0.2826	4.0980	1.3732	0.0000	0.0000	3.4408	0.0000	1.8002	4.0280	3.7088	-87.56476973	38.775918608
1903	18.97	872.90	0.2275	12.4873	1.3225	3.8586	1.5140	0.0555	0.0000	3.8319	0.0000	3.1643	3.8212	3.5165	-87.57916212	38.955657206
1904	18.79	860.98	0.2336	12.5605	0.7578	3.7568	0.6570	0.0427	0.3465	4.0295	0.0000	2.8683	3.8323	3.6694	-87.59362905	39.13537809
1905	18.62	854.03	0.2388	12.6584	2.4689	3.7070	1.2746	0.0000	0.4864	3.8315	0.0000	2.2195	3.7085	3.9704	-87.6081711	39.315082928
1906	18.37	853.25	0.2438	14.1404	2.7651	2.5946	0.0000	0.0000	0.5881	4.2778	0.0000	2.5133	3.7471	3.8765	-87.62278886	39.494773403
1907	18.17	848.98	0.2487	15.4875	1.6119	1.9768	0.0000	0.0000	0.0103	4.4850	0.0000	3.3123	3.0732	3.9879	-87.63748292	39.674451208
1908	17.97	843.71	0.2535	15.4755	1.3087	1.5667	0.0058	0.0000	0.0700	4.5467	0.0000	2.8087	2.1535	4.3541	-87.65225387	39.854118048
1909	17.77	836.57	0.2583	15.1165	2.2822	2.0598	0.0000	0.0000	0.3027	4.3924	0.0000	2.2817	2.9909	4.2946	-87.66710233	40.033775643
1910	17.41	822.21	0.2627	15.0231	3.1432	2.5247	1.8132	0.0000	2.2779	3.9101	0.0000	2.1147	2.6279	4.3928	-87.6820289	40.213425725
1912	16.72	797.02	0.2670	14.6819	1.5424	2.8799	4.0348	0.0132	0.4940	3.1905	0.0000	1.4279	1.5724	4.5434	-87.71211886	40.572710345
1913	16.73	791.31	0.2663	14.6629	2.2434	4.3062	2.5151	0.2126	0.4166	1.9639	0.0000	1.4472	2.9954	4.3664	-87.7272835	40.752348417
1914	16.73	790.97	0.2652	14.6857	1.7680	4.1357	3.0074	0.5329	0.7146	2.6019	0.0000	1.1943	2.4241	4.4819	-87.74252876	40.931986042
1915	16.69	793.24	0.2640	14.8973	3.1835	3.8283	1.6501	0.3238	1.1088	3.2198	0.0000	1.9838	3.4554	4.1598	-87.75785528	41.111625025
1918	16.50	778.00	0.2689	15.0464	3.3649	2.4246	2.1741	1.2017	2.1539	3.3432	0.0000	3.8215	2.3126	3.8549	-87.80432899	41.650568375
1920	16.22	756.35	0.2761	15.0113	2.7544	2.3755	0.6847	0.2581	2.1818	3.1085	0.0000	3.9258	2.3530	3.7326	-87.83572989	42.009904486
1921	16.01	743.52	0.2799	15.0270	3.2711	2.6961	2.4454	0.2370	1.7834	3.5482	0.0000	3.6148	1.5006	4.1170	-87.85155792	42.189590355
1922	15.73	730.64	0.2818	15.0251	3.4118	2.7997	1.8928	1.4730	1.6609	3.5919	0.0000	3.8458	2.2693	3.8402	-87.86747191	42.36929065
1923	15.48	716.18	0.2784	15.7559	2.8154	2.9821	2.2546	1.0820	0.7801	3.9673	0.0000	3.6276	2.7452	3.9082	-87.88347257	42.549007308
1924	15.28	702.49	0.2756	16.0251	2.6994	2.8556	1.6649	0.9451	0.0000	4.1518	0.0000	3.5370	3.0500	3.8612	-87.89956061	42.728742282
1925	15.36	684.12	0.2762	16.3362	0.8840	2.6103	1.8315	1.0283	1.5334	4.2303	0.0000	2.8817	3.7725	3.7297	-87.91573674	42.908497546
1927	15.23	658.76	0.2788	16.4740	2.7321	2.5875	3.3793	0.9674	0.3181	3.7330	0.0000	1.2466	4.2096	3.4716	-87.9483562	43.268076935
1928	14.89	662.18	0.2814	16.7560	2.4989	3.1979	3.5503	2.2331	0.8197	3.0816	0.0000	0.9249	4.1968	3.5266	-87.96480099	43.447905104
1929	14.59	661.03	0.2838	16.5612	2.3953	2.8657	1.9746	2.0527	0.5567	4.1059	0.0000	0.6655	4.2559	3.4189	-87.98133683	43.627761653
1930	14.34	658.35	0.2867	16.5335	2.6300	3.0403	1.9768	2.5187	0.3707	3.9147	0.0000	0.8006	4.2712	3.3730	-87.99796447	43.807648658
1931	14.16	653.37	0.2906	16.0928	3.8148	2.7419	1.6710	2.9083	0.0000	3.0132	0.0000	1.4227	3.9859	3.8071	-88.01468467	43.987568214
1932	14.03	648.57	0.2945	16.0563	3.8709	2.0381	1.0813	2.7636	0.0000	3.4160	0.0000	0.5248	3.8071	4.0305	-88.03149821	44.16752244
1933	13.95	640.85	0.2927	15.6870	0.4147	2.6605	1.5856	1.2260	0.0000	4.3892	0.0000	1.4109	4.2841	3.2720	-88.04840586	44.347513477
1934	13.97	634.95	0.2905	15.6853	2.5951	3.1358	3.1627	0.9440	0.0000	3.7448	0.0000	0.9037	4.1571	3.6013	-88.06540843	44.52754349
1935	13.77	650.34	0.2909	17.1160	3.8213	3.6628	2.6810	1.1854	0.0000	0.4169	0.0000	2.1478	3.5970	4.0595	-88.08250671	44.707614668
1936	13.55	665.05	0.2925	17.6947	4.1463	3.2588	1.1445	2.3812	0.0000	0.0000	0.0000	2.5022	3.5531	4.0230	-88.09970151	44.887729223
1937	13.29	671.74	0.2959	17.2908	4.2145	2.6181	0.9082	2.8846	0.0000	0.0000	0.0048	1.3060	4.0070	3.7915	-88.11699365	45.067889394
1938	13.00	664.97	0.3012	18.0959	3.0348	4.0741	0.0173	2.7816	0.0000	0.0000	0.4774	1.7050	4.2867	3.2097	-88.13438396	45.248097445
1939	12.55	662.08	0.3065	18.3576	2.6038	4.2076	0.0000	2.5401	0.0000	0.0000	1.3670	1.8438	4.2074	3.3843	-88.15187327	45.428355665
1940	12.15	659.59	0.3114	18.5940	3.2785	3.8633	0.0000	2.5268	0.0000	0.4077	1.8014	1.6431	4.1845	3.4710	-88.16946243	45.608666371
1941	11.91	649.32	0.3162	19.4147	4.0040	3.4141	0.1521	2.4611	0.0000	0.2360	1.5261	2.4502	4.1887	3.2377	-88.18715229	45.789031909
1942	11.76	648.64	0.3173	19.6546	4.2131	3.1541	0.0103	2.1044	0.0000	0.9395	1.0213	2.3440	4.2984	2.9440	-88.20494373	45.96945465
1946	11.30	866.22	0.2650	17.0362	4.6113	0.0000	0.0000	0.0000	0.0000	0.0000	0.0000	4.6113	0.0000	0.3227	-88.27714287	46.691766134
1947	12.59	824.96	0.2454	17.0294	4.6151	0.0000	0.0000	0.0000	0.0000	0.0000	0.0000	4.6151	0.0000	0.0000	-88.29545551	46.872511521
1949	12.10	877.10	0.2236	18.0555	3.9208	3.0437	2.2720	1.9657	1.1566	2.6357	0.0000	3.8082	2.6904	3.7657	-88.33240267	47.234221105
1997	23.82	952.23	0.2087	7.7135	0.0000	3.2229	4.3018	1.3918	0.0000	0.0000	0.0000	0.0842	4.4054	2.9968	-86.80209556	31.018284973
1998	23.68	951.30	0.1995	8.0483	0.0000	3.4653	4.2149	0.3993	0.0000	0.0000	0.0000	2.2251	4.2846	3.0528	-86.81327695	31.200255262
1999	23.49	948.03	0.1911	9.9143	0.0000	2.6246	4.3998	0.0000	0.0000	0.0000	0.0000	2.6007	4.3454	2.5183	-86.82451047	31.382144028
2000	23.50	943.03	0.1844	9.5039	0.0000	2.6703	4.4551	0.0000	0.0000	0.0000	0.0000	2.6930	4.2543	2.8803	-86.8357965	31.563952649
2001	23.61	934.31	0.1795	9.9944	0.0000	2.7046	4.4538	0.0000	0.0000	0.0000	0.0000	3.7612	3.8705	2.4875	-86.84713541	31.745682507
2002	23.73	924.93	0.1756	9.4454	0.0000	2.7708	4.2508	0.0000	0.0000	0.0000	0.0000	2.7826	4.3057	2.5428	-86.85852757	31.927334984
2003	23.81	926.28	0.1726	9.9909	0.0000	2.9050	4.3117	0.0000	0.0000	0.0000	0.0000	3.4825	3.7871	3.2708	-86.86997334	32.108911468
2004	23.78	934.89	0.1708	12.0092	0.0000	2.6232	4.4569	0.0000	0.0000	0.0000	0.0000	3.6693	3.4214	3.5015	-86.88147312	32.290413349
2005	23.71	949.22	0.1701	15.7953	0.0000	3.1629	4.3322	0.0000	0.0000	0.0000	0.0000	1.6099	4.3383	3.0645	-86.89302728	32.471842022
2006	23.46	972.14	0.1708	13.8085	0.0000	3.7380	4.0941	0.0000	0.0000	0.0000	0.0000	2.3802	4.1958	3.2499	-86.90463621	32.653198884
2007	23.29	988.41	0.1721	10.0207	0.0000	3.7157	4.1086	0.0000	0.0000	0.0000	0.0000	3.0503	3.8888	3.4974	-86.9163003	32.834485336
2008	23.21	998.27	0.1736	11.6764	0.0000	3.0967	3.8856	0.0000	1.9896	0.0000	0.0199	2.4023	4.3374	2.7371	-86.92801995	33.015702784
2009	22.98	1014.90	0.1748	17.0761	0.0000	2.0762	0.0333	0.0000	1.4674	0.0000	0.0000	0.2738	4.5856	1.2861	-86.93979555	33.196852639
2010	22.82	1028.00	0.1747	17.8684	0.0000	3.2233	0.0000	0.0000	1.5913	0.0000	0.0000	1.3447	4.4881	2.3238	-86.9516275	33.377936313
2011	22.74	1034.92	0.1735	18.8156	0.0000	1.9174	0.0000	0.0000	0.0000	0.0000	0.0000	0.1728	4.5839	1.3645	-86.96351621	33.558955225
2012	22.70	1038.96	0.1727	18.1025	0.0000	1.9110	0.0000	0.0000	0.0000	0.0000	0.0000	0.6046	4.6068	0.0024	-86.97546208	33.7399108
2013	22.53	1050.18	0.1732	18.6673	0.0000	2.6227	2.8664	0.0000	0.3335	0.0000	0.0000	1.7726	4.5102	1.8207	-86.98746553	33.920804464
2014	22.27	1068.92	0.1745	18.9363	0.0000	2.1570	3.0581	0.0000	0.7947	0.0000	0.0000	1.4714	4.5232	1.8740	-86.99952698	34.101637652
2015	22.10	1086.37	0.1752	17.9531	0.0000	2.9381	1.6338	0.0000	0.9659	0.0789	0.0000	2.3928	4.3779	2.5162	-87.01164685	34.282411802
2016	22.36	1077.98	0.1758	16.7777	0.0000	3.6236	0.6267	0.0000	1.6976	0.4791	0.0000	3.5596	3.7564	3.2212	-87.02382556	34.463128357
2017	22.37	1079.97	0.1769	16.8171	0.0000	4.1058	0.9992	0.0000	0.9835	0.6040	0.0000	2.5757	4.1583	3.2541	-87.03606354	34.643788768
2018	22.16	1092.62	0.1785	17.6532	0.0000	3.4602	0.0000	0.0000	0.3086	0.0698	0.0000	3.3513	4.0219	2.9260	-87.04836123	34.824394489
2019	21.94	1102.89	0.1785	16.3748	0.0000	3.2869	0.0000	0.0000	2.3961	1.6507	0.0000	2.2822	4.4469	2.0597	-87.06071906	35.004946983
2020	21.66	1102.75	0.1780	16.0726	0.0000	3.5244	0.0000	0.0000	2.6859	2.3290	0.0000	2.3701	4.4273	2.1514	-87.07313747	35.185447716
2021	21.35	1089.88	0.1783	16.4940	0.0000	3.2600	0.0000	0.0000	2.8724	2.4146	0.0000	2.0833	4.5220	1.0803	-87.08561691	35.365898162
2022	21.35	1056.52	0.1797	16.4052	0.0000	3.7537	0.0000	0.0000	2.2601	2.6786	0.0000	2.1245	4.4945	1.6315	-87.09815783	35.546299803
2023	21.17	1045.57	0.1823	16.7833	0.0000	3.3126	0.0000	0.0000	2.5982	1.6884	0.0000	1.5223	4.5618	0.9777	-87.11076069	35.726654125
2024	20.94	1042.88	0.1855	17.3296	0.0000	2.6665	0.0000	0.0000	1.2281	2.1005	0.0000	2.0128	4.5421	0.4893	-87.12342594	35.906962622
2025	20.97	1026.23	0.1880	17.0024	0.0000	2.7711	0.0000	0.0000	1.1650	2.1243	0.0000	2.0538	4.5371	0.5771	-87.13615405	36.087226797
2026	20.95	1014.62	0.1896	16.8532	0.0000	2.7556	0.0000	0.0000	0.8579	1.6255	0.0000	2.0323	4.5006	1.6671	-87.14894549	36.267448158
2027	20.74	1017.12	0.1911	16.7095	0.0000	2.5244	0.0000	0.0000	0.1832	3.4904	0.0000	2.7284	4.4074	1.7293	-87.16180073	36.447628222
2028	20.68	1016.38	0.1926	14.3051	0.0000	3.1132	0.0000	0.0000	0.0000	4.0638	0.0000	2.3696	4.4075	2.3262	-87.17472025	36.627768513
2029	20.54	1021.55	0.1943	13.7499	0.0000	2.7722	0.0000	0.0000	0.0000	4.2245	0.0000	3.2972	4.1967	2.2509	-87.18770453	36.807870565
2030	20.52	1011.58	0.1952	13.8038	0.0000	2.3336	0.0000	0.0000	0.0000	3.9483	0.0000	3.2880	4.2504	1.8047	-87.20075406	36.987935917
2031	20.65	987.93	0.1961	12.8219	0.0000	3.2879	0.0582	0.0000	0.0000	4.1071	0.0000	3.6712	3.7414	3.0701	-87.21386934	37.16796612
2032	20.64	967.46	0.1977	12.0726	0.0000	3.8538	1.8038	0.0000	0.0000	3.8537	0.0000	3.5883	2.8643	3.8978	-87.22705085	37.347962731
2034	20.44	935.83	0.2031	11.7434	0.0000	4.0030	1.2124	0.0000	0.0000	3.5940	0.0000	3.2808	3.5488	3.7289	-87.2536146	37.707861459
2035	20.36	926.04	0.2063	11.7051	0.0000	4.2909	1.8478	0.0000	0.0000	2.7732	0.0000	2.7780	3.7111	3.8289	-87.26699786	37.887766737
2036	20.14	923.12	0.2099	12.5257	0.0000	2.9770	1.8757	0.0000	0.0000	3.6305	0.0000	3.5346	3.7397	3.2821	-87.28044941	38.067644751
2037	19.85	921.22	0.2135	12.4177	0.0000	2.9271	0.1372	0.0000	0.0000	3.6542	0.0000	3.6377	3.8506	2.8889	-87.29396975	38.247497105
2038	19.60	914.60	0.2171	12.2362	0.0000	3.3687	0.4971	0.0000	0.0000	3.8542	0.0000	3.4241	3.7614	3.3775	-87.30755943	38.427325415
2039	19.33	907.28	0.2210	12.2283	1.0277	3.5170	2.4603	0.0000	0.1497	3.8811	0.0000	1.9139	4.1486	3.4927	-87.32121898	38.60713131
2040	19.08	898.37	0.2254	12.4256	1.0858	3.0628	2.6127	0.0000	0.0000	4.0313	0.0000	2.9498	3.8303	3.6329	-87.33494893	38.786916426
2041	18.85	888.69	0.2304	12.7240	0.0108	2.7039	1.9152	0.0096	0.0000	4.1710	0.0000	3.2589	3.6413	3.6594	-87.34874983	38.966682412
2042	18.66	879.24	0.2356	12.7671	0.0000	2.7891	0.3683	0.0030	0.0000	4.2296	0.0000	3.1395	3.3243	3.9537	-87.36262223	39.146430929
2043	18.48	871.91	0.2406	13.5040	0.0099	2.9895	0.1398	0.0000	0.0000	4.2834	0.0000	2.7048	3.3969	4.0635	-87.37656669	39.326163648
2044	18.38	862.30	0.2451	13.3904	1.5449	3.7634	0.1958	0.0000	0.0000	3.9657	0.0000	2.1620	4.0085	3.6699	-87.39058377	39.505882253
2045	18.17	856.46	0.2495	14.4261	2.2258	3.4389	0.3800	0.0214	0.0000	3.9889	0.0000	2.3911	4.0818	3.4911	-87.40467404	39.685588441
2046	17.98	847.80	0.2538	14.5263	2.4502	3.4905	0.0206	0.1197	0.0000	4.0297	0.0000	2.4003	4.0523	3.5394	-87.41883807	39.86528392
2047	17.73	837.86	0.2582	14.8888	2.0848	3.4850	0.0000	0.1059	0.0260	4.1062	0.0000	2.4402	3.9373	3.6950	-87.43307644	40.044970413
2048	17.34	825.14	0.2621	14.4304	2.8595	2.7769	0.5318	0.0082	0.8484	4.2006	0.0000	3.3529	3.1017	3.9547	-87.44738974	40.224649653
2050	16.66	803.35	0.2670	15.2580	0.5818	3.1902	2.7137	0.0070	0.3874	4.0948	0.0000	3.0281	1.5635	4.3511	-87.47624349	40.583993387
2052	16.70	795.93	0.2652	14.6189	2.6922	4.0114	1.6495	1.2168	0.8348	3.0968	0.0000	2.8797	2.4475	4.2991	-87.50540415	40.943329279
2053	16.73	797.13	0.2639	14.6806	0.6154	4.1243	1.8883	0.7959	0.0903	3.2130	0.0000	1.5247	2.8126	4.4037	-87.5201011	41.122998773
2055	16.70	796.64	0.2629	14.7547	3.3879	2.9518	2.8285	0.7455	1.9859	3.1700	0.0000	3.3676	1.8376	4.2152	-87.54973136	41.482349961
2061	14.86	659.57	0.2710	16.5525	2.7394	2.7830	2.6880	1.6385	0.0713	3.9784	0.0000	2.2869	4.0479	3.5802	-87.7344056	43.639593499
2062	14.60	653.07	0.2734	16.5135	3.0484	2.6476	2.7464	1.3065	0.0128	3.9221	0.0000	1.7673	4.1048	3.5978	-87.75035067	43.819515583
2063	14.28	650.46	0.2757	16.0924	4.1051	2.5229	2.2920	2.1221	0.0000	2.5935	0.0000	0.3937	4.1150	3.6955	-87.76638454	43.999470554
2064	14.03	649.77	0.2783	16.0872	4.0970	2.7507	2.3180	1.8569	0.0000	2.4925	0.0000	0.9533	4.1489	3.6120	-87.78250794	44.179460535
2065	13.85	652.94	0.2806	15.8007	2.7707	2.5732	1.7075	2.1862	0.0000	4.1189	0.0000	0.9124	4.1811	3.5574	-87.79872163	44.359487671
2066	13.82	654.61	0.2822	15.6855	1.5216	3.0480	1.1971	1.4812	0.0000	4.2706	0.0000	0.1391	4.2302	3.5001	-87.81502638	44.539554133
2068	13.74	664.51	0.2864	17.6497	3.9823	3.6120	0.7915	2.3316	0.0000	0.0000	0.0000	2.5290	2.4275	4.3711	-87.8479121	44.899813828
2069	13.48	674.32	0.2893	16.7387	4.2433	2.6518	0.0000	2.8280	0.0000	0.0000	0.0000	1.2449	3.7633	4.0332	-87.86449463	45.080011522
2070	13.25	678.46	0.2925	17.4726	3.8087	3.0990	0.0000	3.4769	0.0000	0.0000	0.0008	1.2435	3.7932	4.0097	-87.88117134	45.260257463
2071	12.92	679.39	0.2968	17.5902	3.6215	3.4198	0.0000	2.8290	0.0000	0.0000	2.0788	1.4210	4.1804	3.5106	-87.89794303	45.440553946
2072	12.52	673.45	0.3029	18.1290	3.6361	3.2183	0.0000	2.8396	0.0000	0.0000	2.5304	0.9783	4.2276	3.4590	-87.91481051	45.620903294
2073	12.19	667.37	0.3071	18.5520	3.5811	3.1991	0.0000	2.8393	0.0000	0.0000	2.7897	0.6119	4.2064	3.5276	-87.93177459	45.801307856
2078	11.05	832.18	0.2655	17.0294	4.6151	0.0000	0.0000	0.0000	0.0000	0.0000	0.0000	4.6151	0.0000	0.0000	-88.01807364	46.704243134
2079	12.24	811.60	0.2489	17.0294	4.6151	0.0000	0.0000	0.0000	0.0000	0.0000	0.0000	4.6151	0.0000	0.0000	-88.03563519	46.885029959
2081	11.49	853.39	0.2357	18.0555	3.3924	2.8260	2.4803	2.5123	1.4429	3.4144	0.0000	3.6424	3.5066	3.4494	-88.08893927	47.42783582
2128	23.88	934.56	0.2079	8.9376	0.0000	2.6417	4.2704	2.1488	0.0000	0.0000	0.0000	2.5904	4.1235	3.3283	-86.59507763	31.027882795
2129	23.78	935.40	0.1988	8.4550	0.0000	2.8220	4.3407	0.8701	0.0000	0.0000	0.0000	3.2646	4.0523	2.9602	-86.60577874	31.209871135
2130	23.71	933.03	0.1908	9.4911	0.0000	2.5749	4.4772	0.0000	0.0000	0.0000	0.0000	2.1937	4.4189	2.4003	-86.61652976	31.391778109
2131	23.71	929.67	0.1849	8.9741	0.0000	3.1832	4.3215	0.0000	0.0000	0.0000	0.0000	2.5323	4.2314	3.0729	-86.62733105	31.573605097
2132	23.80	918.21	0.1809	9.6167	0.0000	3.1149	4.3655	0.0000	0.0000	0.0000	0.0000	3.2099	4.1265	2.7889	-86.63818295	31.75535348
2133	23.77	916.06	0.1778	9.9139	0.0000	2.4048	4.4078	0.0000	0.0000	0.0000	0.0000	2.6345	4.4060	1.9630	-86.64908582	31.937024645
2135	23.89	928.37	0.1726	16.4126	0.0000	3.9384	3.7570	0.0000	0.0000	0.0000	0.0000	1.8958	4.2227	3.3367	-86.67104592	32.300140874
2136	23.65	950.80	0.1723	18.9039	0.0000	3.5801	4.1392	0.0000	0.0000	0.0000	0.0000	1.6259	4.4039	2.7817	-86.68210388	32.481588726
2137	23.40	972.17	0.1728	16.0511	0.0000	3.3494	4.2975	0.0000	0.0000	0.0000	0.0000	2.3063	4.2297	3.1892	-86.69321428	32.662964933
2138	23.19	987.17	0.1739	10.0704	0.0000	3.9675	3.8076	0.0000	0.0000	0.0000	0.0000	2.8432	3.6818	3.8311	-86.70437747	32.844270899
2139	23.07	995.90	0.1747	15.2239	0.0000	3.7683	2.6623	0.0000	0.3389	0.0000	0.0000	1.8126	4.0658	3.6523	-86.71559385	33.025508031
2140	22.93	1006.52	0.1751	17.4721	0.0000	2.7841	1.0317	0.0000	1.9450	0.0000	0.0000	0.0000	4.5114	2.3931	-86.7268638	33.206677739
2141	22.76	1018.93	0.1750	17.7538	0.0000	2.3371	0.5805	0.0000	2.4675	0.0000	0.0000	0.2887	4.5824	1.3661	-86.73818769	33.38778144
2142	22.60	1029.84	0.1741	18.3988	0.0000	2.6090	0.0000	0.0000	1.5090	0.0000	0.0000	0.1707	4.5503	1.9681	-86.74956591	33.568820553
2143	22.69	1029.02	0.1725	18.5981	0.0000	2.1521	0.0000	0.0000	0.5178	0.0000	0.0000	0.6588	4.5979	0.5808	-86.76099886	33.749796503
2144	22.58	1041.07	0.1730	19.5404	0.0000	2.4262	2.6322	0.0000	0.1688	0.0000	0.0000	1.4394	4.5523	1.3698	-86.77248693	33.93071072
2145	22.42	1058.42	0.1748	18.3415	0.0000	2.6857	2.5128	0.0000	0.6723	0.0000	0.0000	2.5265	4.3651	2.4707	-86.78403052	34.111564639
2146	22.14	1084.51	0.1762	18.2143	0.0000	2.2806	2.2937	0.0000	1.1540	0.1045	0.0000	2.6528	4.3975	2.0221	-86.79563004	34.2923597
2147	22.41	1078.48	0.1771	17.1506	0.0000	3.5271	1.4223	0.0000	1.6110	0.3682	0.0000	3.2593	4.0527	2.9660	-86.80728589	34.473097348
2148	22.38	1080.78	0.1789	17.8556	0.0000	3.9185	0.0000	0.0000	0.1881	0.2543	0.0000	0.9029	4.3701	3.0671	-86.81899848	34.653779035
2149	22.01	1098.88	0.1810	17.3456	0.0000	3.5311	0.0000	0.0000	0.0399	0.0734	0.0000	3.5552	3.9227	2.8606	-86.83076822	34.834406217
2150	21.83	1100.14	0.1811	16.3598	0.0000	3.5099	0.0000	0.0000	2.2864	2.6661	0.0000	3.1324	4.1624	2.7628	-86.84259554	35.014980359
2151	21.63	1094.94	0.1808	15.9776	0.0000	3.0453	0.0000	0.0000	3.1090	1.3495	0.0000	1.7185	4.5377	1.3739	-86.85448087	35.195502928
2152	21.37	1085.17	0.1816	15.6026	0.0000	3.0618	0.0000	0.0000	2.8583	1.3745	0.0000	1.8033	4.5498	0.8403	-86.86642461	35.375975401
2153	21.42	1053.03	0.1832	15.7848	0.0000	3.2415	0.0000	0.0000	1.8941	1.7486	0.0000	1.8054	4.5397	1.1790	-86.87842722	35.55639926
2154	21.16	1042.74	0.1856	16.0482	0.0000	3.4591	0.0000	0.0000	1.8528	2.3498	0.0000	2.5225	4.4646	1.2961	-86.89048912	35.736775994
2155	21.04	1026.85	0.1878	16.6789	0.0000	3.6143	0.0000	0.0000	2.3623	2.3871	0.0000	2.3108	4.4868	1.4057	-86.90261075	35.9171071
2156	21.03	1005.82	0.1891	16.9749	0.0000	3.1125	0.0000	0.0000	1.8751	2.4507	0.0000	1.8384	4.5444	0.9586	-86.91479256	36.097394081
2157	20.89	998.94	0.1903	17.9842	0.0000	2.6076	0.0000	0.0000	1.6212	2.5665	0.0000	2.2512	4.5057	1.0887	-86.92703499	36.277638447
2158	20.74	1002.98	0.1921	16.9924	0.0000	2.4655	0.0000	0.0000	0.2246	3.6323	0.0000	2.7880	4.4114	1.4738	-86.93933851	36.457841717
2159	20.72	1005.72	0.1942	14.2640	0.0000	2.8121	0.0000	0.0000	0.0000	4.0161	0.0000	2.3806	4.4619	1.7110	-86.95170356	36.638005418
2160	20.60	1013.38	0.1963	13.4686	0.0000	2.5859	0.0000	0.0000	0.0000	4.1951	0.0000	2.9246	4.3789	1.5304	-86.96413061	36.818131085
2161	20.62	1005.04	0.1974	13.5219	0.0000	2.8287	0.0000	0.0000	0.2521	3.8672	0.0000	3.4564	4.0801	2.4970	-86.97662013	36.99822026
2162	20.61	993.74	0.1987	12.7540	0.0000	3.3362	0.0152	0.0000	1.1580	3.9763	0.0000	3.3991	3.9359	3.0844	-86.98917259	37.178274494
2163	20.55	978.47	0.2004	12.5379	0.0000	3.5544	0.9197	0.0000	0.0000	3.7094	0.0000	2.9200	3.9870	3.4199	-87.00178846	37.358295349
2164	20.41	964.51	0.2031	12.5822	0.0000	3.5574	0.3370	0.0000	0.0000	4.0959	0.0000	3.6043	3.6293	3.3518	-87.01446823	37.538284394
2165	20.32	949.22	0.2067	12.1962	0.0000	3.9874	0.5860	0.0000	0.0000	3.8542	0.0000	3.4680	3.1474	3.8639	-87.02721238	37.718243207
2166	20.21	938.44	0.2106	11.9792	0.0000	4.0018	1.8363	0.0000	0.0000	3.6693	0.0000	3.2562	3.7109	3.5880	-87.04002141	37.898173377
2167	20.01	933.06	0.2146	12.8108	0.0000	3.2256	2.0035	0.0000	0.0000	4.1259	0.0000	3.9987	2.7012	3.5138	-87.0528958	38.078076502
2168	19.70	932.02	0.2186	13.2038	0.0000	3.0105	0.0000	0.0000	0.0000	4.0011	0.0000	4.0093	3.4543	2.7885	-87.06583607	38.25795419
2169	19.44	926.20	0.2220	12.7918	0.0000	3.2840	0.2772	0.0000	0.0000	4.1496	0.0000	3.7147	3.4239	3.4424	-87.07884271	38.43780806
2170	19.17	920.73	0.2251	12.4511	0.0000	2.8569	1.1994	0.0000	0.0000	4.2278	0.0000	3.5883	3.4983	3.5195	-87.09191624	38.617639741
2171	18.95	910.88	0.2283	12.5253	0.0000	3.3507	2.5717	0.0000	0.0000	3.9672	0.0000	2.2130	3.5549	4.0754	-87.10505718	38.797450873
2172	18.72	901.12	0.2323	12.6838	0.0588	3.2934	2.9259	0.1487	0.0125	3.7878	0.0000	3.0457	3.4388	3.9284	-87.11826604	38.977243108
2173	18.48	894.50	0.2371	13.2703	0.6377	3.2074	1.4864	0.0000	0.0066	4.0164	0.0000	3.6405	3.3648	3.5825	-87.13154336	39.157018107
2174	18.35	886.03	0.2420	14.3202	0.0004	3.3178	1.6622	0.0000	0.0000	4.0393	0.0000	3.2348	3.2176	3.9633	-87.14488966	39.336777547
2175	18.20	878.88	0.2462	14.2043	0.0016	2.6191	0.0268	0.0000	0.0000	4.2791	0.0000	2.9680	3.5948	3.8531	-87.15830549	39.516523112
2176	18.04	867.79	0.2496	14.1683	1.6603	3.1722	0.3215	0.2040	0.0000	4.2942	0.0000	1.8269	4.1135	3.5731	-87.1717914	39.696256503
2177	17.80	856.03	0.2533	14.2964	2.8693	2.7378	0.0025	0.0008	0.0000	4.2441	0.0000	1.7032	4.0697	3.6628	-87.18534792	39.87597943
2178	17.52	837.88	0.2577	15.1977	1.2357	2.4778	0.0121	0.0018	0.0000	4.4675	0.0000	2.5156	3.3010	4.1508	-87.19897562	40.055693617
2179	17.29	814.24	0.2622	15.0593	1.1989	2.9047	0.1807	0.0893	0.0075	4.3781	0.0000	2.6994	3.6860	3.8763	-87.21267505	40.235400804
2180	16.99	799.17	0.2661	14.3855	2.2188	2.6306	0.7383	0.4464	1.0039	4.3161	0.0000	3.7137	2.7623	3.8321	-87.22644679	40.415102741
2181	16.72	795.75	0.2673	15.4953	1.2855	3.1678	0.0000	0.3386	1.0341	4.2922	0.0000	3.3373	0.6849	4.2887	-87.2402914	40.594801193
2184	16.76	801.81	0.2637	14.5800	0.0635	4.2081	0.5167	1.1743	0.1470	2.7085	0.0000	2.3099	2.5939	4.3763	-87.28226834	41.133893512
2185	16.78	807.89	0.2619	14.5509	3.4324	3.0513	1.4612	1.7308	1.4008	3.2656	0.0000	3.3519	2.1708	4.1847	-87.29641032	41.313595971
2189	14.24	651.00	0.2633	16.0924	3.4410	2.9462	3.0576	1.8847	0.0000	3.2757	0.0000	1.5995	3.7595	4.0096	-87.53342739	44.190896179
2190	14.10	657.43	0.2684	15.7805	2.8990	3.0199	1.3531	2.3589	0.0000	3.9486	0.0000	0.1183	4.1310	3.6797	-87.54894636	44.370957916
2191	13.96	666.89	0.2730	15.6853	2.4999	3.0879	1.1438	2.3726	0.0000	4.0434	0.0000	0.0000	4.1810	3.5992	-87.56455251	44.551059314
2192	13.87	674.03	0.2769	15.0690	3.7615	3.0434	1.1826	2.5484	0.0000	3.2098	0.0000	1.5883	4.0695	3.6783	-87.58024658	44.731202568
2194	13.64	682.56	0.2834	16.4905	3.9495	3.6724	0.0000	2.2745	0.0000	0.0000	0.0000	2.4526	2.7178	4.3338	-87.61190144	45.091623562
2195	13.34	694.15	0.2857	17.1808	4.0220	2.9658	0.0000	3.1996	0.0000	0.0000	0.0000	1.1024	3.8738	3.9486	-87.62786375	45.271905822
2196	13.03	704.03	0.2892	17.2188	3.8616	2.9875	0.0000	3.2758	0.0000	0.0000	0.0000	1.6755	3.9790	3.7886	-87.643917	45.452238982
2197	12.70	694.24	0.2988	18.1993	3.6633	3.6759	0.0000	1.4936	0.0000	0.0000	2.8270	1.4421	4.4327	2.6816	-87.66006197	45.632625369
2206	11.56	828.19	0.2404	18.0555	3.7244	1.5415	1.2006	2.0632	2.1111	3.6925	0.0000	3.5804	3.7250	3.2442	-87.82673408	47.439949354
2252	23.92	920.53	0.2064	8.6654	0.0000	2.9244	4.3042	0.5813	0.0000	0.0000	0.0000	2.5884	4.0854	3.4087	-86.38801014	31.037057844
2253	23.89	918.86	0.1966	9.4588	0.0000	3.1186	4.3136	0.0910	0.0000	0.0000	0.0000	2.5909	4.0867	3.4051	-86.39823062	31.219063447
2254	23.81	918.27	0.1887	9.8794	0.0000	2.5979	4.4622	0.0071	0.0000	0.0000	0.0000	1.8013	4.4231	2.6093	-86.40849879	31.400987835
2255	23.84	913.45	0.1833	9.6126	0.0000	3.0075	4.4029	0.0000	0.0000	0.0000	0.0000	2.9082	4.2369	2.7397	-86.41881497	31.582832388
2256	23.85	910.06	0.1801	10.1130	0.0000	2.9661	4.3049	0.0000	0.0000	0.0000	0.0000	2.5828	4.3571	2.4629	-86.42917951	31.764598491
2257	23.79	914.65	0.1778	9.3711	0.0000	2.9062	4.3994	0.0000	0.0000	0.0000	0.0000	2.5177	4.3837	2.3482	-86.43959274	31.946287528
2258	23.93	916.44	0.1752	9.2221	0.0000	3.6270	3.9489	0.0000	0.0000	0.0000	0.0000	3.8145	2.9024	3.6745	-86.45005501	32.12790089
2259	23.91	928.08	0.1737	11.8105	0.0000	3.6311	3.8529	0.0000	0.0000	0.0000	0.0000	3.2359	3.6239	3.6910	-86.46056666	32.309439971
2260	23.62	953.85	0.1734	17.4670	0.0000	3.1979	4.3201	0.0000	0.0000	0.0000	0.0000	2.1391	4.3981	2.5813	-86.47112806	32.490906166
2261	23.32	978.63	0.1738	16.1267	0.0000	3.0754	4.3151	0.0000	0.0000	0.0000	0.0000	1.9364	4.3412	2.9585	-86.48173954	32.672300876
2262	23.23	986.70	0.1745	14.8543	0.0000	3.5528	1.9648	0.0000	0.3970	0.0000	0.0000	1.3705	4.1842	3.5092	-86.49240146	32.853625505
2263	23.16	988.32	0.1751	16.2504	0.0000	3.0859	0.8876	0.0000	1.4242	0.0000	0.0000	1.7585	4.4050	2.7302	-86.5031142	33.034881462
2264	23.07	995.72	0.1752	16.9371	0.0000	3.3870	1.9963	0.0000	1.4448	0.0000	0.0000	1.2560	4.4398	2.6899	-86.5138781	33.216070159
2265	22.76	1011.49	0.1756	17.7597	0.0000	2.8379	0.5321	0.0000	1.3722	0.0000	0.0000	0.0000	4.5475	2.0284	-86.52469354	33.397193013
2266	22.54	1025.95	0.1759	18.0654	0.0000	2.7828	0.0000	0.0000	2.3313	0.0000	0.0000	1.9240	4.5409	0.8670	-86.53556089	33.578251446
2267	22.25	1044.88	0.1751	18.2355	0.0000	2.3195	0.3922	0.0000	2.3397	0.0000	0.0000	1.5159	4.5700	0.6451	-86.54648052	33.759246884
2268	22.47	1044.26	0.1749	19.4850	0.0000	2.4672	1.0751	0.0000	0.6323	0.0000	0.0000	1.7997	4.5526	0.7286	-86.55745281	33.940180758
2269	22.45	1057.87	0.1761	19.0317	0.0000	2.5515	0.6608	0.0000	1.1199	0.0000	0.0000	2.5160	4.4662	1.2808	-86.56847814	34.121054504
2270	22.26	1080.92	0.1776	18.2726	0.0000	2.0981	1.4919	0.0000	0.6715	0.0158	0.0000	2.5190	4.4205	2.0076	-86.5795569	34.301869565
2271	22.27	1088.86	0.1796	17.4538	0.0000	3.2800	0.8625	0.0000	1.3805	0.3837	0.0000	2.1934	4.3626	2.7454	-86.59068947	34.482627387
2272	22.20	1094.27	0.1816	17.1803	0.0000	3.7982	0.0355	0.0000	0.7602	1.3502	0.0000	1.9986	4.3287	2.9845	-86.60187625	34.663329423
2273	21.91	1106.59	0.1836	17.5647	0.0000	3.5280	0.0000	0.0000	0.0906	0.3080	0.0000	1.9093	4.3986	2.7022	-86.61311764	34.843977132
2274	21.70	1105.62	0.1835	16.2296	0.0000	3.0366	0.0016	0.0000	1.9134	3.5278	0.0000	3.3006	4.0642	2.8709	-86.62441403	35.024571978
2275	21.65	1090.37	0.1832	15.8350	0.0000	3.3125	0.0000	0.0000	2.3373	0.9216	0.0000	1.7877	4.5367	1.2927	-86.63576584	35.205115433
2276	21.38	1083.54	0.1840	15.7742	0.0000	2.8467	0.0000	0.0000	2.3062	1.8033	0.0000	2.2092	4.4803	1.7281	-86.64717346	35.385608973
2277	21.42	1053.32	0.1863	15.8005	0.0000	3.2227	0.0000	0.0000	0.0000	2.0597	0.0000	1.8896	4.4914	1.9654	-86.65863731	35.566054083
2278	21.12	1044.80	0.1894	15.5498	0.0000	3.4310	0.0000	0.0000	1.5232	2.0620	0.0000	2.6460	4.3334	2.5415	-86.67015781	35.746452253
2279	21.04	1023.52	0.1917	15.8661	0.0000	3.2996	0.0000	0.0000	1.4417	1.5508	0.0000	2.2590	4.4771	1.6956	-86.68173537	35.926804983
2280	21.13	990.86	0.1917	15.6756	0.0000	2.7244	0.0000	0.0000	0.3551	3.1625	0.0000	1.8928	4.5512	0.4773	-86.69337043	36.107113775
2281	21.01	974.99	0.1912	16.1793	0.0000	3.1174	0.0000	0.0000	1.4365	2.8830	0.0000	2.0080	4.5309	0.9976	-86.70506341	36.287380145
2282	20.69	997.36	0.1939	16.8781	0.0000	2.3401	0.0000	0.0000	0.9536	3.7371	0.0000	2.8319	4.4088	1.3490	-86.71681474	36.467605611
2283	20.70	1001.28	0.1961	14.7040	0.0000	2.8676	0.0000	0.0000	0.0000	4.1363	0.0000	2.4192	4.4397	1.9475	-86.72862487	36.647791702
2284	20.59	1009.34	0.1981	13.6630	0.0000	2.8511	0.0000	0.0000	0.0000	3.9613	0.0000	2.0746	4.4657	2.0868	-86.74049422	36.827939956
2285	20.57	1006.92	0.1995	13.5632	0.0000	2.5407	0.0000	0.0000	0.3538	3.8047	0.0000	3.4491	4.1790	1.8293	-86.75242326	37.008051916
2286	20.54	999.08	0.2007	12.6131	0.0000	3.5177	0.0596	0.0000	2.7673	2.7355	0.0000	3.2317	4.0021	3.1339	-86.76441243	37.188129136
2287	20.39	991.45	0.2024	12.9805	0.0000	3.3243	0.0000	0.0000	1.4505	4.0256	0.0000	3.3509	3.9998	2.9899	-86.77646218	37.368173179
2288	20.24	979.48	0.2052	12.8319	0.0000	3.4054	0.0000	0.0000	0.0000	4.2582	0.0000	3.1872	4.0339	3.1045	-86.78857298	37.548185616
2289	20.07	967.23	0.2094	13.0031	0.0000	3.1164	0.0000	0.0000	0.1028	4.3331	0.0000	3.4725	3.9729	2.8704	-86.80074529	37.728168029
2290	20.02	951.17	0.2141	12.6451	0.0000	3.6326	0.7729	0.0000	1.5342	3.9877	0.0000	3.2632	3.9865	3.1355	-86.81297958	37.908122006
2291	19.84	944.56	0.2185	13.0890	0.0000	2.7780	1.5603	0.0000	2.0342	4.0832	0.0000	3.8785	3.7206	2.5924	-86.82527633	38.08804915
2292	19.49	944.28	0.2229	13.7731	0.0000	3.0709	0.0000	0.0000	1.2102	3.7098	0.0000	3.7747	3.8121	2.6511	-86.83763601	38.26795107
2293	19.19	940.41	0.2266	13.8025	0.0000	3.2392	0.1107	0.0000	0.0000	3.5532	0.0000	3.4088	4.0559	2.7106	-86.8500591	38.447829386
2294	18.96	935.15	0.2280	14.1010	0.0000	2.9395	0.2689	0.0000	0.0331	4.1826	0.0000	3.2807	4.0008	3.0803	-86.8625461	38.627685732
2295	18.68	929.71	0.2297	13.8911	0.0000	2.6182	0.1064	0.0000	0.0969	4.2335	0.0000	3.4985	4.0144	2.6771	-86.8750975	38.807521748
2296	18.46	914.47	0.2329	13.3473	0.4077	2.9614	0.6704	0.0000	1.2230	4.1381	0.0000	3.5035	4.0722	2.4056	-86.8877138	38.987339089
2297	18.28	899.35	0.2373	13.9203	0.8954	3.1939	0.5880	0.0044	0.4586	4.1616	0.0000	3.6502	3.9350	2.5918	-86.9003955	39.167139419
2298	18.09	894.61	0.2423	14.7052	0.9239	2.9197	0.1287	0.0345	0.0000	4.2567	0.0000	3.9037	3.7611	2.3438	-86.91314311	39.346924417
2299	18.04	885.45	0.2461	15.0822	2.6632	2.9734	0.3355	0.0074	0.0000	4.1490	0.0000	3.4537	3.8996	3.0910	-86.92595715	39.526695769
2300	17.84	877.13	0.2489	15.1289	2.7579	2.6634	0.0000	0.0000	0.0000	4.2814	0.0000	3.4120	3.8024	3.3275	-86.93883814	39.706455179
2301	17.60	861.97	0.2522	15.2075	2.1976	2.5849	0.0140	0.0000	0.0000	4.3847	0.0000	3.3883	3.1042	3.9336	-86.9517866	39.88620436
2302	17.34	838.93	0.2567	15.3138	1.5075	2.7057	0.9100	0.6438	0.1241	4.3805	0.0000	2.6757	3.5346	3.9926	-86.96480306	40.065945038
2303	17.13	811.65	0.2618	14.6260	0.9236	2.0163	0.7962	0.3980	0.4299	4.5076	0.0000	2.7603	3.0430	4.1931	-86.97788806	40.245678956
2304	17.03	782.34	0.2664	14.2974	1.5665	3.5953	0.4764	0.4416	0.9489	4.0715	0.0000	2.6808	3.8039	3.7734	-86.99104214	40.425407866
2305	16.77	783.49	0.2678	14.3422	2.8538	2.7513	2.8608	0.2875	0.3086	3.9306	0.0000	2.7116	1.6729	4.4142	-87.00426586	40.605133536
2306	16.71	789.46	0.2671	14.5508	3.4751	3.2246	0.0000	0.7741	0.0031	2.8956	0.0000	2.0076	2.1170	4.4688	-87.01755976	40.78485775
2308	16.73	805.62	0.2648	14.7452	0.2926	4.2228	0.1278	1.6003	0.0000	2.7971	0.0000	2.3603	2.5683	4.3740	-87.04436035	41.14430901
2309	16.78	813.81	0.2630	14.7240	2.2511	3.9763	0.3455	1.1198	0.1000	2.2543	0.0000	2.4539	2.7226	4.3327	-87.05786818	41.324039696
2310	16.78	821.38	0.2595	14.8576	3.6911	3.1011	1.8781	1.9359	0.3269	2.6905	0.0000	3.2763	3.5225	3.7531	-87.07144847	41.503776205
2369	24.08	902.74	0.2042	8.5453	0.0000	2.5067	4.4220	0.8328	0.0000	0.0000	0.0000	2.2160	4.0870	3.5342	-86.1808953	31.045809999
2370	24.00	902.31	0.1933	9.7291	0.0000	2.4554	4.4683	0.0000	0.0000	0.0000	0.0000	2.2929	4.2899	3.0025	-86.19063482	31.227832077
2371	23.89	903.85	0.1848	9.7748	0.0000	2.2618	4.5134	0.0000	0.0000	0.0000	0.0000	1.3737	4.4904	2.2915	-86.2004198	31.409773084
2372	23.91	900.70	0.1806	9.7581	0.0000	2.9521	4.4070	0.0000	0.0000	0.0000	0.0000	2.9727	4.2688	2.4865	-86.21025054	31.591634401
2373	23.87	903.69	0.1786	9.7984	0.0000	2.9106	4.4118	0.0000	0.0000	0.0000	0.0000	2.3693	4.3945	2.4257	-86.22012738	31.773417413
2374	23.79	912.47	0.1772	9.5412	0.0000	3.1858	4.2808	0.0000	0.0000	0.0000	0.0000	2.9459	4.2023	2.8409	-86.23005062	31.955123508
2375	23.92	915.66	0.1754	9.0662	0.0000	3.4795	3.9382	0.0000	0.0000	0.0000	0.0000	3.8333	3.0376	3.5816	-86.24002061	32.136754075
2376	23.89	928.36	0.1741	9.3838	0.0000	3.4238	3.8264	0.0000	0.0000	0.0000	0.0000	3.1869	3.5923	3.7488	-86.25003767	32.31831051
2377	23.76	949.16	0.1734	10.3774	0.0000	3.3979	4.2340	0.0000	0.0000	0.0000	0.0000	3.1579	3.8350	3.5022	-86.26010214	32.499794211
2378	23.40	983.52	0.1735	11.9894	0.0000	2.4478	3.7173	0.0000	1.0325	0.0000	0.0000	2.3962	4.4476	1.8872	-86.27021435	32.681206579
2379	23.12	1009.10	0.1738	15.2687	0.0000	2.0716	0.0000	0.0000	2.0477	0.0000	0.0000	1.6546	4.5378	1.4552	-86.28037465	32.862549019
2380	22.87	1007.48	0.1738	15.6074	0.0000	2.2420	0.0619	0.0000	0.7833	0.0000	0.0000	1.6076	4.5296	1.6650	-86.29058337	33.043822942
2381	23.02	996.85	0.1742	17.1303	0.0000	3.6535	1.4540	0.0000	1.9268	0.0000	0.0000	2.1294	4.4332	2.3412	-86.30084086	33.225029761
2382	22.96	1000.56	0.1755	17.3520	0.0000	3.5997	1.0603	0.0000	2.8449	0.0000	0.0000	2.3417	4.4325	2.1357	-86.31114748	33.406170895
2383	22.68	1017.80	0.1773	17.9360	0.0000	2.8076	0.0000	0.0000	2.9945	0.0000	0.0000	2.6774	4.4643	0.4653	-86.32150358	33.587247766
2384	22.52	1030.86	0.1766	16.9345	0.0000	3.0374	0.0000	0.0000	2.9222	0.0000	0.0000	3.0805	4.3063	1.9553	-86.33190951	33.768261802
2385	22.20	1051.67	0.1761	18.2685	0.0000	2.8733	0.6288	0.0000	1.8295	0.0000	0.0000	2.4339	4.4687	1.4715	-86.34236564	33.949214436
2386	22.37	1056.74	0.1775	18.7038	0.0000	2.5380	0.4010	0.0000	1.3590	0.0000	0.0000	2.7970	4.3875	1.8193	-86.35287233	34.130107105
2387	22.37	1070.66	0.1799	18.0022	0.0000	3.0028	0.3223	0.0000	1.5472	0.0000	0.0000	1.9381	4.4621	2.2392	-86.36342994	34.310941253
2388	22.28	1081.58	0.1814	16.8436	0.0000	3.5760	0.2458	0.0000	1.8097	1.0671	0.0000	2.5841	4.2119	3.1030	-86.37403885	34.491718328
2389	21.96	1100.23	0.1832	16.4666	0.0000	3.7481	0.4489	0.0000	1.5074	0.6428	0.0000	2.4314	4.2181	3.1664	-86.38469943	34.672439785
2390	21.56	1115.95	0.1855	17.0345	0.0000	2.8192	0.0120	0.0000	0.3826	0.2163	0.0000	1.3944	4.5151	2.0257	-86.39541206	34.853107083
2391	21.52	1102.06	0.1854	16.1867	0.0000	2.7645	0.0000	0.0000	1.5827	3.6622	0.0000	2.8588	4.2283	2.8307	-86.40617712	35.03372169
2392	21.50	1091.48	0.1848	15.8482	0.0000	2.9486	0.0000	0.0000	2.9778	0.4788	0.0000	1.1439	4.5863	0.5511	-86.41699499	35.214285076
2393	21.32	1083.13	0.1854	16.3016	0.0000	2.8973	0.0000	0.0000	2.9774	2.0293	0.0000	2.0943	4.5126	1.3135	-86.42786607	35.394798722
2394	21.24	1062.82	0.1882	16.0929	0.0000	3.1552	0.0000	0.0000	0.5598	2.3007	0.0000	2.7162	4.3214	2.5324	-86.43879076	35.575264114
2395	21.18	1043.34	0.1933	15.5606	0.0000	3.6445	0.0000	0.0000	0.0387	2.6026	0.0000	2.3486	4.3475	2.7243	-86.44976943	35.755682742
2396	21.19	1021.94	0.1977	15.6605	0.0000	3.5741	0.0000	0.0000	0.0025	2.4297	0.0000	1.2806	4.5504	1.5549	-86.46080251	35.936056108
2397	21.09	1010.86	0.1973	15.7942	0.0000	2.7608	0.0000	0.0000	0.0000	1.8222	0.0000	2.0674	4.5233	1.0847	-86.47189039	36.116385718
2398	21.08	991.89	0.1962	15.8349	0.0000	3.3550	0.0000	0.0000	0.1199	2.7012	0.0000	2.2169	4.5069	1.1566	-86.48303347	36.296673087
2399	20.75	1006.92	0.1978	16.2491	0.0000	2.9166	0.0000	0.0000	1.2546	3.3729	0.0000	2.6000	4.4529	1.2983	-86.49423219	36.476919737
2400	20.67	1010.73	0.1996	15.3541	0.0000	2.4969	0.0000	0.0000	0.5497	3.9556	0.0000	2.4642	4.4236	2.0603	-86.50548694	36.657127198
2401	20.66	1008.54	0.2010	13.6296	0.0000	2.1770	0.0000	0.0000	0.0000	4.0392	0.0000	1.2102	4.5460	1.6853	-86.51679816	36.837297008
2402	20.58	1008.73	0.2019	13.3684	0.0000	2.3267	0.0000	0.0000	1.1557	3.6888	0.0000	2.5152	4.4822	0.7882	-86.52816626	37.017430714
2403	20.44	1007.39	0.2026	13.4067	0.0000	3.0960	0.0000	0.0000	2.9902	3.1591	0.0000	3.3551	4.0820	2.7139	-86.53959168	37.197529872
2404	20.20	1007.03	0.2036	13.9826	0.0000	2.7031	0.0000	0.0000	2.7253	3.7499	0.0000	3.5359	4.1022	2.1038	-86.55107486	37.377596045
2405	20.01	997.11	0.2059	14.0356	0.0000	2.5918	0.0000	0.0000	0.3207	4.1217	0.0000	3.3527	4.2396	1.6178	-86.56261622	37.557630808
2406	19.84	982.32	0.2099	14.3339	0.0000	2.2873	0.5223	0.0000	0.6862	4.2190	0.0000	3.4216	4.2279	1.3374	-86.57421622	37.737635743
2407	19.80	962.80	0.2145	13.8378	0.0000	3.0251	0.5568	0.0000	2.5107	3.7972	0.0000	3.6774	4.0454	1.8442	-86.58587531	37.917612443
2408	19.54	956.80	0.2194	13.8869	0.0000	2.3666	0.0403	0.0000	3.1903	3.7806	0.0000	4.1409	3.6143	1.1036	-86.59759392	38.09756251
2409	19.18	955.12	0.2243	14.1537	0.0000	1.9763	0.0000	0.0000	2.1792	3.9199	0.0000	3.6241	4.1536	0.6122	-86.60937253	38.277487557
2410	18.91	950.22	0.2281	14.5028	0.0000	1.9961	0.0000	0.0000	1.9741	3.9353	0.0000	3.3469	4.2731	1.0434	-86.62121158	38.457389206
2411	18.70	946.62	0.2285	14.7063	0.0000	2.2091	0.0641	0.0000	1.5599	4.0530	0.0000	2.7407	4.4227	1.4312	-86.63311156	38.637269091
2412	18.53	937.44	0.2289	14.6037	0.0000	2.3389	0.4412	0.0000	1.8588	4.1704	0.0000	2.7363	4.4045	1.7497	-86.64507292	38.817128857
2413	18.18	918.20	0.2320	14.5753	0.1255	2.1196	0.0513	0.0000	2.4690	4.1805	0.0000	3.6426	4.1422	0.6245	-86.65709615	38.99697016
2414	17.97	896.43	0.2361	14.7029	0.5861	2.3106	1.0880	0.0000	1.6197	4.2105	0.0000	3.4189	4.1738	2.0149	-86.66918173	39.176794667
2415	17.93	880.91	0.2401	14.8694	1.2410	3.0791	0.8902	0.0000	0.0070	4.2145	0.0000	2.7547	4.2563	2.8173	-86.68133013	39.356604057
2416	17.79	877.71	0.2440	15.2447	2.0014	3.0087	1.0452	0.0000	0.0000	4.2770	0.0000	3.3089	3.1391	3.9620	-86.69354186	39.536400022
2417	17.63	870.01	0.2473	15.6420	2.2319	2.9284	0.0000	0.0000	0.0949	4.3106	0.0000	3.3112	3.1300	3.9648	-86.70581741	39.716184265
2418	17.36	858.94	0.2507	15.5609	1.5323	2.6987	0.2116	0.0000	0.1031	4.4175	0.0000	2.9181	2.6962	4.2438	-86.71815727	39.895958504
2419	17.18	838.53	0.2546	15.3080	1.1236	2.4933	0.4312	0.2468	0.0199	4.4620	0.0000	2.4616	2.8576	4.3021	-86.73056196	40.075724466
2420	17.00	816.53	0.2587	14.8381	1.3665	2.3772	1.0658	0.3451	0.3756	4.4489	0.0000	2.5501	2.6805	4.3255	-86.74303199	40.255483896
2421	16.94	793.83	0.2626	14.4235	1.6623	3.2551	0.6307	0.2964	0.2975	4.2511	0.0000	2.5188	3.4715	4.0673	-86.75556787	40.435238551
2422	16.80	787.07	0.2650	14.1800	2.1699	4.0362	0.5889	0.3192	0.0517	3.5226	0.0000	1.8132	3.8927	3.8676	-86.76817013	40.6149902
2423	16.67	791.72	0.2663	14.2667	2.6484	3.7146	0.1249	0.5806	0.0000	2.9428	0.0000	1.5936	2.9517	4.3687	-86.78083929	40.794740628
2424	16.63	798.28	0.2666	16.4680	2.7983	2.7979	1.4369	0.8096	0.0000	4.0386	0.0000	2.7727	2.4256	4.3266	-86.7935759	40.974491637
2425	16.62	807.18	0.2658	16.0166	0.9385	3.6545	0.5214	2.2405	0.0000	3.8855	0.0000	2.9261	2.3611	4.3006	-86.80638048	41.15424504
2426	16.66	815.38	0.2640	14.8882	0.0531	4.0707	0.0000	1.9147	0.0000	1.7427	0.0000	2.3419	2.2970	4.4147	-86.81925358	41.334002669
2427	16.57	826.50	0.2602	15.1490	2.1841	3.3340	0.4001	2.0733	0.6154	0.7659	0.0000	2.1255	4.1369	3.4662	-86.83219576	41.513766368
2428	16.65	820.21	0.2548	15.8399	3.0319	3.4455	1.4384	1.7647	0.1593	3.3215	0.0000	2.1518	3.7357	3.9605	-86.84520756	41.693538001
2434	12.28	745.93	0.2809	17.1588	3.5004	1.7844	0.0000	2.9308	0.0000	3.7514	0.0000	3.1095	2.9292	4.1252	-87.19489296	46.196237849
2435	12.41	766.53	0.2713	18.1821	3.5495	2.9908	0.0000	3.1060	0.0000	2.9231	0.0000	3.7889	2.7064	3.7800	-87.20993208	46.376933038
2480	24.26	884.84	0.2021	8.4006	0.0000	2.4340	4.5064	0.0000	0.0000	0.0000	0.0000	1.9468	4.2042	3.3683	-85.97373532	31.054139147
2481	24.13	886.87	0.1910	9.7727	0.0000	2.5731	4.4874	0.0000	0.0000	0.0000	0.0000	0.0655	4.4747	2.6507	-85.98299358	31.236176911
2482	24.09	884.14	0.1822	9.1577	0.0000	1.8020	4.5637	0.0000	0.0000	0.0000	0.0000	2.2566	4.4297	2.2559	-85.99229504	31.41813374
2483	24.05	884.60	0.1791	9.8353	0.0000	2.1668	4.5078	0.0000	0.0000	0.0000	0.0000	2.5932	4.3769	2.3060	-86.00164003	31.600011018
2484	23.94	892.04	0.1782	9.6703	0.0000	2.7096	4.4501	0.0000	0.0000	0.0000	0.0000	2.4669	4.4213	2.0809	-86.01102883	31.781810129
2485	23.86	902.96	0.1773	10.0202	0.0000	3.1623	4.3400	0.0000	0.0000	0.0000	0.0000	3.2786	4.0610	2.9141	-86.02046176	31.963532463
2486	23.90	912.29	0.1758	9.1692	0.0000	3.3254	4.1453	0.0000	0.0000	0.0000	0.0000	4.0876	2.7190	3.3407	-86.02993914	32.145179411
2487	23.89	923.98	0.1742	9.3412	0.0000	3.5579	3.7824	0.0000	0.0000	0.0000	0.0000	3.2598	3.4630	3.8077	-86.03946127	32.32675237
2488	23.62	951.08	0.1732	10.6164	0.0000	3.0871	4.3723	0.0000	0.0000	0.0000	0.0000	3.6861	3.8898	2.6541	-86.04902848	32.508252737
2489	23.24	986.60	0.1726	12.4807	0.0000	2.3623	3.2645	0.0000	1.1928	0.0000	0.0000	2.8017	4.3906	1.7649	-86.05864108	32.689681917
2490	23.03	1010.97	0.1722	13.7837	0.0000	2.2582	0.0000	0.0000	3.4989	0.0000	0.0000	2.2078	4.4798	1.7382	-86.0682994	32.871041315
2491	22.82	1005.91	0.1717	14.7420	0.0000	2.7940	0.4225	0.0000	3.1280	0.0000	0.0000	1.7894	4.4887	2.0809	-86.07800377	33.052332343
2492	22.63	995.48	0.1716	16.6096	0.0000	3.3850	1.0410	0.0000	0.0997	0.0000	0.0000	1.8634	4.4482	2.4050	-86.08775451	33.233556416
2493	22.79	996.79	0.1733	17.5123	0.0000	3.4621	0.8134	0.0000	1.9715	0.0000	0.0000	2.0071	4.5031	1.6607	-86.09755195	33.414714953
2494	22.81	1005.17	0.1752	17.5585	0.0000	3.2141	1.1894	0.0000	2.7657	0.0000	0.0000	2.5058	4.4185	2.0508	-86.10739644	33.595809379
2495	22.68	1017.16	0.1757	17.2201	0.0000	3.1485	0.0052	0.0000	2.6491	0.0000	0.0000	2.5010	4.4273	1.9602	-86.11728832	33.776841122
2496	22.52	1029.22	0.1768	16.1642	0.0000	3.4262	0.0400	0.0000	2.6619	0.0000	0.0000	3.5268	4.0586	2.4063	-86.12722792	33.957811617
2497	22.00	1057.17	0.1778	18.3015	0.0000	2.5174	0.0863	0.0000	2.2804	0.0000	0.0000	2.3598	4.4535	1.8689	-86.13721559	34.138722303
2498	21.85	1073.53	0.1786	18.4275	0.0000	1.6326	0.1085	0.0000	1.0514	0.0000	0.0000	2.6463	4.4198	1.7607	-86.14725169	34.319574624
2499	21.87	1083.06	0.1802	17.7368	0.0000	3.0590	0.0212	0.0000	1.6452	0.1296	0.0000	1.9550	4.4837	1.9984	-86.15733655	34.50037003
2500	21.60	1101.79	0.1831	16.4961	0.0000	3.3476	0.1363	0.0000	1.2583	0.8180	0.0000	2.2612	4.3480	2.7775	-86.16747055	34.681109977
2501	20.99	1127.66	0.1867	18.2661	0.0000	2.3027	0.0204	0.0000	1.0752	0.0038	0.0000	1.4628	4.5574	1.2073	-86.17765404	34.861795927
2502	21.04	1100.56	0.1873	17.4731	0.0000	2.9455	0.0000	0.0000	2.1828	1.6016	0.0000	2.1829	4.5002	1.4098	-86.18788738	35.042429347
2503	21.31	1061.71	0.1865	17.3008	0.0000	3.0562	0.0000	0.0000	2.0850	3.3743	0.0000	3.0850	4.2981	2.0246	-86.19817094	35.223011711
2504	21.12	1071.42	0.1852	17.0654	0.0000	2.6816	0.0000	0.0000	1.9499	3.8706	0.0000	3.2963	4.2213	2.0624	-86.20850509	35.4035445
2505	20.85	1074.92	0.1874	16.9876	0.0000	2.7676	0.0000	0.0000	2.5275	3.2936	0.0000	2.7702	4.3839	1.9297	-86.21889021	35.584029202
2506	20.89	1066.75	0.1937	17.6899	0.0000	2.9340	0.0000	0.0000	1.7403	1.6648	0.0000	1.3468	4.5229	1.9532	-86.22932666	35.764467309
2507	20.90	1070.43	0.2001	16.4701	0.0000	2.9389	0.0000	0.0000	0.9751	1.7174	0.0000	1.7384	4.5360	1.3843	-86.23981484	35.944860324
2508	20.87	1065.63	0.2019	15.8442	0.0000	2.6953	0.0000	0.0000	0.5211	1.7667	0.0000	2.3642	4.4797	1.4254	-86.25035513	36.125209754
2509	21.07	1031.98	0.2019	15.8307	0.0000	3.3365	0.0000	0.0000	0.2098	2.1482	0.0000	2.5039	4.4594	1.4660	-86.26094792	36.305517117
2510	20.80	1032.97	0.2031	16.1849	0.0000	2.6144	0.0000	0.0000	1.2992	2.5583	0.0000	1.9477	4.5452	0.5898	-86.27159359	36.485783936
2511	20.71	1024.56	0.2044	15.2092	0.0000	2.2213	0.0000	0.0000	0.3794	3.1296	0.0000	2.7414	4.4464	0.7743	-86.28229255	36.666011743
2512	20.70	1015.73	0.2052	13.9515	0.0000	2.4290	0.0000	0.0000	0.0000	2.8951	0.0000	2.1008	4.5059	1.4543	-86.2930452	36.846202077
2513	20.57	1016.21	0.2056	13.3767	0.0000	1.9440	0.0000	0.0000	0.6608	3.6704	0.0000	2.2937	4.4796	1.5867	-86.30385194	37.026356489
2514	20.34	1019.11	0.2056	13.4635	0.0000	2.2689	0.0000	0.0000	3.2805	3.0044	0.0000	3.3163	4.2299	1.9065	-86.31471319	37.206476534
2515	20.03	1021.75	0.2051	14.2010	0.0000	2.3426	0.0000	0.0000	1.9295	3.9588	0.0000	3.6083	4.1369	1.2490	-86.32562934	37.386563779
2516	19.79	1013.62	0.2060	14.2890	0.0000	1.8633	0.0000	0.0000	1.1531	4.1644	0.0000	3.6545	4.1019	1.3599	-86.33660083	37.566619799
2517	19.61	995.76	0.2100	14.4912	0.0000	1.8244	0.0000	0.0000	0.8632	4.1082	0.0000	3.5564	4.1777	1.0111	-86.34762807	37.746646179
2518	19.51	974.64	0.2141	14.4914	0.0000	1.8491	0.0024	0.0000	0.2629	4.0925	0.0000	2.9825	4.4002	0.5833	-86.35871149	37.926644514
2519	19.43	954.63	0.2180	14.3141	0.0000	2.6054	1.0051	0.0000	1.5988	3.7858	0.0000	3.2993	4.2689	1.4968	-86.36985152	38.106616407
2520	19.11	950.13	0.2220	14.2975	0.0000	1.7109	0.0535	0.0000	0.8539	4.1470	0.0000	3.2761	4.3028	0.9639	-86.3810486	38.286563474
2521	18.76	949.08	0.2251	14.6557	0.0000	1.8639	0.0440	0.0000	2.1970	4.1425	0.0000	3.1279	4.3604	0.6331	-86.39230315	38.466487339
2522	18.59	939.55	0.2266	14.6816	0.1355	1.4354	0.4349	0.0000	0.8330	4.3985	0.0000	2.9488	4.3036	2.2975	-86.40361563	38.646389638
2523	18.46	922.56	0.2280	14.5803	0.4578	2.4249	0.5893	0.0000	0.1055	4.2137	0.0000	2.4528	4.4552	1.6691	-86.41498648	38.826272017
2524	18.24	900.00	0.2304	14.7749	0.2592	2.5188	0.0762	0.0000	0.0039	3.8034	0.0000	2.1803	4.4742	1.8604	-86.42641616	39.006136136
2525	17.98	879.50	0.2341	15.0275	0.0000	2.6741	0.0305	0.0000	0.0016	3.7147	0.0000	2.2479	4.4703	1.8159	-86.43790513	39.185983662
2526	17.85	866.74	0.2379	15.0934	1.6594	3.4251	0.3847	0.0000	0.0000	3.4942	0.0000	2.1874	4.3667	2.7283	-86.44945383	39.365816279
2527	17.67	861.50	0.2416	15.2439	1.8510	3.3652	0.6201	0.0000	0.0312	3.9694	0.0000	3.2545	3.7087	3.5916	-86.46106275	39.545635678
2528	17.43	859.39	0.2450	16.0962	1.8865	2.8345	0.0000	0.0000	0.2897	4.3700	0.0000	3.1601	2.7115	4.1647	-86.47273236	39.725443567
2529	17.12	856.03	0.2479	15.8910	0.7811	2.0970	0.0000	0.0000	0.0246	4.5288	0.0000	2.5340	1.2325	4.4655	-86.48446312	39.905241664
2530	16.95	842.33	0.2512	15.4846	0.0912	2.0229	0.0000	0.0000	0.0000	4.5469	0.0000	2.6133	1.8984	4.4150	-86.49625553	40.085031701
2532	16.73	811.35	0.2586	14.7468	2.1818	2.4648	1.4656	0.2527	0.1993	4.3636	0.0000	2.8029	2.2849	4.3397	-86.52002722	40.444594591
2533	16.67	800.14	0.2612	14.2187	2.5090	2.7306	1.7003	0.7763	0.1223	4.2378	0.0000	2.6153	3.3793	4.0940	-86.5320075	40.624370977
2534	16.52	800.13	0.2640	14.6862	3.2290	3.5269	0.1438	1.4914	0.0078	3.4008	0.0000	1.7270	3.7388	4.0133	-86.5440514	40.804146367
2535	16.46	800.80	0.2665	16.1629	3.6098	3.1216	0.0028	1.6577	0.0495	3.4013	0.0000	2.7542	2.7303	4.2760	-86.55615942	40.983922566
2536	16.44	806.05	0.2663	15.7156	2.0530	3.7422	0.0000	2.4450	0.0722	3.6173	0.0000	2.9148	2.7073	4.2423	-86.56833208	41.163701389
2537	16.48	812.99	0.2628	14.8679	0.2163	4.4147	0.0000	2.3508	0.0000	0.2028	0.0000	3.0096	2.6986	4.2175	-86.58056991	41.343484672
2538	16.48	821.50	0.2576	15.5301	0.0007	3.1480	0.0830	2.9509	0.3998	1.6569	0.0000	1.3627	3.7738	4.0172	-86.59287342	41.523274262
2539	16.42	828.08	0.2519	15.6997	3.2993	2.8833	1.1380	2.0530	0.8166	1.9594	0.0000	1.6835	4.1505	3.5308	-86.60524314	41.703072024
2540	16.52	818.24	0.2473	16.4530	3.5440	3.5452	3.0693	1.1393	0.0000	0.1753	0.0000	0.5231	2.7388	4.4525	-86.61767961	41.882879841
2545	12.42	760.01	0.2771	16.9175	3.0858	3.0728	0.0145	2.9649	0.2015	3.4693	0.0000	2.9410	3.7453	3.7316	-86.93768005	46.206512087
2546	12.37	790.26	0.2691	17.4742	3.1052	3.6227	0.3080	2.8654	0.0000	2.7181	0.0000	3.2687	3.6965	3.5951	-86.95197768	46.387240791
2592	24.35	872.94	0.2003	9.2280	0.0000	2.4313	4.5067	0.0000	0.0000	0.0000	0.0000	1.4147	4.3926	2.8923	-85.76653243	31.062045179
2593	24.30	871.31	0.1904	9.0149	0.0000	2.9249	4.4121	0.0000	0.0000	0.0000	0.0000	1.6367	4.3692	2.9384	-85.77530911	31.244097838
2594	24.20	870.79	0.1834	9.7629	0.0000	2.4784	4.4050	0.0000	0.0000	0.0000	0.0000	2.2338	4.3896	2.5695	-85.78412677	31.426069692
2595	24.15	869.44	0.1801	9.7105	0.0000	2.6488	4.4245	0.0000	0.0000	0.0000	0.0000	2.4120	4.3824	2.4692	-85.79298569	31.607962125
2596	24.05	874.80	0.1791	10.1865	0.0000	2.6460	4.4525	0.0000	0.0000	0.0000	0.0000	2.1899	4.4597	2.0285	-85.80188615	31.789776524
2597	23.97	887.34	0.1784	9.5571	0.0000	3.0057	4.4042	0.0000	0.0000	0.0000	0.0000	3.5304	4.0482	2.4479	-85.81082846	31.971514279
2598	24.01	898.98	0.1767	9.4656	0.0000	3.4546	4.0915	0.0000	0.0000	0.0000	0.0000	4.0275	3.1400	3.1686	-85.81981291	32.153176782
2599	23.93	914.62	0.1745	9.5328	0.0000	3.5579	4.0513	0.0000	0.0000	0.0000	0.0000	3.9332	3.3030	3.2083	-85.8288398	32.334765431
2600	23.66	939.99	0.1727	11.1870	0.0000	2.9189	4.3080	0.0000	1.6649	0.0000	0.0000	2.8346	4.2879	2.5772	-85.83790943	32.516281626
2601	23.29	969.59	0.1712	13.2185	0.0000	0.7834	1.3046	0.0000	3.7181	0.0000	0.0000	0.8129	4.5970	0.4451	-85.84702209	32.69772677
2602	23.15	986.06	0.1701	13.7490	0.0000	0.1042	0.0000	0.0000	4.0293	0.0000	0.0000	0.0700	4.6140	0.0367	-85.85617811	32.879102271
2603	22.90	992.67	0.1694	14.8739	0.0000	2.7058	0.0893	0.0000	3.6696	0.0000	0.0000	0.4088	4.5321	2.1445	-85.86537779	33.060409542
2604	22.44	993.09	0.1694	17.2975	0.0000	3.3521	0.1730	0.0000	0.0164	0.0000	0.0000	0.9990	4.5361	1.9402	-85.87462144	33.241649999
2605	22.31	997.72	0.1710	18.1964	0.0000	3.1387	1.0759	0.0000	0.5708	0.0000	0.0000	1.3929	4.5226	1.9309	-85.88390938	33.422825063
2606	22.62	1001.11	0.1738	17.0545	0.0000	3.2649	0.6547	0.0000	3.0579	0.0000	0.0000	2.1914	4.4292	2.3215	-85.89324192	33.603936159
2607	22.59	1010.92	0.1760	16.3917	0.0000	3.3468	0.0000	0.0000	2.9075	0.0000	0.0000	2.3627	4.3429	2.7378	-85.9026194	33.784984717
2608	22.37	1023.72	0.1777	16.5938	0.0000	3.7146	0.3457	0.0000	2.8424	0.0000	0.0000	3.0099	4.2327	2.6255	-85.91204212	33.965972173
2609	21.89	1045.50	0.1783	18.1760	0.0000	3.2610	0.4285	0.0000	2.5417	0.1008	0.0000	2.1081	4.4574	2.1404	-85.92151043	34.146899967
2610	21.39	1070.32	0.1772	17.9991	0.0000	2.3267	0.0441	0.0000	2.7157	0.4023	0.0000	3.3509	4.1924	2.1151	-85.93102466	34.327769545
2611	20.99	1097.78	0.1764	18.1780	0.0000	1.7174	0.0331	0.0000	1.4378	0.0000	0.0000	3.3065	4.2190	2.0474	-85.94058513	34.508582359
2612	21.30	1102.11	0.1839	16.6856	0.0000	3.5270	0.3164	0.0000	1.0832	1.4756	0.0000	2.2953	4.3037	2.9497	-85.95019219	34.689339865
2613	21.00	1127.74	0.1883	16.8819	0.0000	3.4004	0.2186	0.0000	1.3845	0.9321	0.0000	1.9137	4.3671	2.8569	-85.95984617	34.870043526
2614	20.59	1127.79	0.1882	18.2403	0.0000	2.0927	0.0216	0.0000	2.3324	0.2068	0.0000	1.2380	4.5731	0.9961	-85.96954743	35.050694812
2615	20.78	1085.15	0.1864	17.6059	0.0000	3.7234	0.0000	0.0000	2.5939	2.0745	0.0000	2.6948	4.3589	2.3055	-85.9792963	35.231295198
2616	20.78	1074.44	0.1833	17.6712	0.0000	3.7493	0.0000	0.0000	1.8161	3.5910	0.0000	3.3992	3.9855	2.9574	-85.98909315	35.411846165
2617	20.61	1074.68	0.1844	18.1125	0.0000	3.3085	0.0000	0.0000	1.0972	4.1262	0.0000	3.7655	3.7037	2.9557	-85.99893832	35.592349204
2618	20.44	1093.63	0.1917	19.8019	0.0000	2.6917	0.0000	0.0000	2.2917	3.7459	0.0000	3.3533	4.2008	2.0367	-86.00883217	35.772805808
2619	20.56	1105.02	0.1989	18.1860	0.0000	2.4020	0.0000	0.0000	2.5596	1.5413	0.0000	1.5327	4.5757	0.2437	-86.01877507	35.953217482
2620	20.74	1093.77	0.2033	16.0119	0.0000	2.5838	0.0000	0.0000	1.4488	1.7537	0.0000	1.4471	4.5753	0.5242	-86.02876738	36.133585735
2621	20.89	1066.18	0.2057	16.0871	0.0000	3.1510	0.0000	0.0000	1.8500	1.2902	0.0000	1.7960	4.5549	0.6291	-86.03880947	36.313912085
2622	20.72	1060.97	0.2082	16.7436	0.0000	2.1808	0.0000	0.0000	1.8367	2.8303	0.0000	2.2722	4.5170	0.5527	-86.04890171	36.494198057
2623	20.65	1044.62	0.2100	15.2365	0.0000	2.1090	0.0000	0.0000	0.0590	3.1417	0.0000	2.6661	4.4534	0.9925	-86.05904448	36.674445185
2624	20.61	1031.08	0.2109	14.7874	0.0000	2.1510	0.0000	0.0000	0.2592	3.0353	0.0000	2.2099	4.5047	1.2379	-86.06923815	36.85465501
2625	20.42	1031.33	0.2111	14.7282	0.0000	2.1167	0.0000	0.0000	0.7936	3.4692	0.0000	2.8859	4.3474	2.0543	-86.07948312	37.034829084
2626	20.17	1033.03	0.2106	15.2979	0.0000	1.4563	0.0000	0.0000	2.9274	3.2387	0.0000	2.7559	4.4383	0.9698	-86.08977977	37.214968964
2627	19.95	1025.62	0.2095	14.4581	0.0000	1.9636	0.0000	0.0000	1.8752	3.6316	0.0000	3.2541	4.3012	1.1984	-86.1001285	37.395076219
2628	19.68	1015.67	0.2098	14.1116	0.0000	2.0387	0.0000	0.0000	2.0213	3.9180	0.0000	3.2618	4.2948	1.2764	-86.11052969	37.575152426
2629	19.45	999.35	0.2119	14.2245	0.0000	2.1423	0.0000	0.0000	1.4082	3.8427	0.0000	2.7070	4.4414	1.1390	-86.12098375	37.755199172
2630	19.42	971.63	0.2142	14.4696	0.0000	1.9361	0.1450	0.0000	0.6775	3.8302	0.0000	1.6704	4.5597	0.7557	-86.13149108	37.935218052
2631	19.26	952.33	0.2170	14.4722	0.0000	1.3958	0.0000	0.0000	1.6789	4.4688	0.0000	2.4958	4.4751	1.1195	-86.14205208	38.115210673
2632	19.00	943.54	0.2200	14.4998	0.0000	1.1500	0.0000	0.0000	1.9520	4.4437	0.0000	2.7512	4.4363	1.0556	-86.15266718	38.295178651
2633	18.73	939.41	0.2226	14.6186	0.0000	1.6616	0.3343	0.0000	1.4034	4.4256	0.0000	2.6435	4.4191	1.7776	-86.16333679	38.475123613
2634	18.47	934.38	0.2248	14.5695	0.0000	2.2682	0.3474	0.0000	0.2627	4.2695	0.0000	3.1831	4.2445	2.2143	-86.17406133	38.655047197
2635	18.42	912.92	0.2263	13.9975	0.2959	3.5330	0.8967	0.0000	0.0064	3.5869	0.0000	2.9215	4.1580	3.0198	-86.18484122	38.834951052
2636	18.13	897.94	0.2288	14.7660	0.4928	2.7171	0.0268	0.0000	0.0000	3.7395	0.0000	3.1673	4.2729	2.0183	-86.19567689	39.014836837
2637	17.90	878.36	0.2320	15.5836	0.5395	2.6614	0.0000	0.0000	0.0000	3.8577	0.0000	2.3306	4.5016	0.9364	-86.20656878	39.194706225
2638	17.68	863.15	0.2360	15.5689	2.0705	2.6385	0.0238	0.0000	0.0000	4.2519	0.0000	3.3718	3.9058	3.1855	-86.21751732	39.374560898
2639	17.59	848.51	0.2396	15.5225	0.6611	3.4125	0.0159	0.0011	0.0000	4.2380	0.0000	3.2012	3.4203	3.8683	-86.22852296	39.554402553
2641	17.10	844.62	0.2452	15.7326	1.2724	2.4500	0.0953	0.0000	0.0000	4.4744	0.0000	3.2395	2.4961	4.1797	-86.25070733	39.914053653
2642	16.83	841.40	0.2485	15.8365	0.3042	1.3974	1.3854	0.0116	0.0000	4.5496	0.0000	2.3393	0.2798	4.5142	-86.26188697	40.093866553
2643	16.66	832.64	0.2520	15.7641	0.6236	1.3545	3.1137	0.3074	0.0516	4.3156	0.0000	1.9821	0.8717	4.5364	-86.27312552	40.273673346
2645	16.51	810.71	0.2582	14.5752	2.3872	1.6864	1.6546	0.0620	0.0000	4.4115	0.0000	1.9029	2.4750	4.4357	-86.29578125	40.63327567
2646	16.40	803.17	0.2623	14.5657	3.7358	3.4581	0.1778	1.4297	0.0000	3.1453	0.0000	2.3113	3.9328	3.7344	-86.30719937	40.813074766
2647	16.22	800.14	0.2679	15.5944	3.7828	3.4794	0.0000	2.2766	0.3115	0.5683	0.0000	1.1384	3.2148	4.3172	-86.3186783	40.992874887
2648	16.19	802.81	0.2678	15.7113	3.7099	3.5742	0.0124	2.4503	0.3989	0.6418	0.0000	1.4671	4.0306	3.7464	-86.33021853	41.172677853
2649	16.23	811.53	0.2627	15.6347	3.4595	3.9250	0.1772	2.2672	0.5222	1.6598	0.0000	1.6449	4.1098	3.6079	-86.34182055	41.352485499
2650	16.28	820.70	0.2559	15.9986	3.7047	3.0923	1.0258	2.4638	0.1943	1.0950	0.0000	1.2949	3.7949	4.0051	-86.35348486	41.532299677
2651	16.33	829.10	0.2486	15.8483	2.1448	3.5164	0.3310	2.4356	0.5443	1.1867	0.0000	0.6310	4.1343	3.6552	-86.36521196	41.712122254
2652	16.33	830.04	0.2436	15.6415	3.5837	2.2727	1.1667	2.0596	0.0000	1.2416	0.0000	0.7684	4.2250	3.4802	-86.37700236	41.891955116
2653	16.33	816.67	0.2421	16.2054	3.3738	3.3199	2.4975	1.4588	0.0000	1.8901	0.0000	0.8636	3.8343	3.9958	-86.38885657	42.071800164
2659	15.21	724.32	0.2299	15.5637	0.5206	4.3303	0.4524	1.1553	0.0000	2.8364	0.0000	1.4936	4.4565	2.5145	-86.49850354	43.691276749
2666	12.39	778.23	0.2650	15.6564	0.5912	4.3407	0.0561	3.1781	0.0000	0.3167	0.0000	1.6247	4.1416	3.5559	-86.68038491	46.216265338
2667	12.29	813.38	0.2560	16.8839	2.9421	4.2058	1.0254	2.5033	0.0000	0.6684	0.0000	2.4332	4.3012	2.8803	-86.69394032	46.397025873
2711	24.41	862.84	0.1985	9.1353	0.0000	2.5934	4.4818	0.1878	0.0000	0.0000	0.0000	0.2853	4.3103	3.3034	-85.55928886	31.069527992
2712	24.36	861.43	0.1890	9.4756	0.0000	2.5829	4.4771	0.0046	0.0000	0.0000	0.0000	0.8277	4.4655	2.6212	-85.56758368	31.251594753
2713	24.35	855.96	0.1830	9.6313	0.0000	2.9788	4.3252	0.0000	0.0000	0.0000	0.0000	2.6936	4.2191	3.0080	-85.57591724	31.433580833
2714	24.26	853.23	0.1808	11.0383	0.0000	2.8113	4.3841	0.0000	0.0000	0.0000	0.0000	2.5049	4.3432	2.6247	-85.5842898	31.615487616
2715	24.20	851.51	0.1806	10.9427	0.0000	2.9827	4.4094	0.0000	0.0000	0.0000	0.0000	2.4266	4.3844	2.4415	-85.59270163	31.797316491
2716	24.09	865.76	0.1799	10.0888	0.0000	3.0924	4.3817	0.0000	0.0000	0.0000	0.0000	3.3958	4.0972	2.5645	-85.60115303	31.979068846
2717	23.99	887.38	0.1779	9.1951	0.0000	2.9658	4.3723	0.0000	0.0000	0.0000	0.0000	4.0289	3.5113	2.5887	-85.60964425	32.160746078
2718	24.00	902.33	0.1750	9.6742	0.0000	3.3377	4.2454	0.0000	0.0000	0.0000	0.0000	3.8957	3.5538	2.9371	-85.61817559	32.342349583
2719	23.73	928.79	0.1724	12.1250	0.0000	2.6062	4.2673	0.0000	0.8397	0.0000	0.0000	2.2823	4.4364	2.1672	-85.62674733	32.523880763
2720	23.30	960.72	0.1701	15.0189	0.0000	2.8185	0.0497	0.0000	3.3410	0.0000	0.0000	1.3641	4.5399	1.6885	-85.63535976	32.705341023
2721	23.15	976.23	0.1682	14.0553	0.0000	1.9861	0.4617	0.0000	3.3788	0.0000	0.0000	0.2032	4.5516	1.9444	-85.64401316	32.886731772
2722	22.98	985.67	0.1672	14.4941	0.0000	3.0179	1.6274	0.0000	2.6276	0.0000	0.0000	1.0952	4.4831	2.4426	-85.65270784	33.068054422
2723	22.71	993.52	0.1675	15.5640	0.0000	3.2968	1.1411	0.0000	0.0050	0.0000	0.0000	1.0287	4.4717	2.5414	-85.66144409	33.249310393
2724	22.40	1003.31	0.1696	16.2344	0.0000	3.1576	0.7604	0.0000	0.0020	0.0000	0.0000	0.9899	4.5556	1.6383	-85.6702222	33.430501105
2725	22.30	1012.00	0.1733	17.3219	0.0000	3.0334	0.7556	0.0000	1.7973	0.0000	0.0000	1.4274	4.5064	2.1084	-85.67904247	33.611627985
2726	22.07	1023.79	0.1767	18.5018	0.0000	3.0810	0.3226	0.0000	2.6502	0.0000	0.0000	1.6367	4.4956	2.1087	-85.68790522	33.792692464
2727	22.10	1025.72	0.1795	15.9580	0.0000	3.2065	0.3624	0.0000	3.1250	0.0000	0.0000	3.0893	4.2290	2.5171	-85.69681075	33.97369598
2728	21.93	1033.55	0.1812	16.5944	0.0000	3.8329	0.7136	0.0000	2.1746	0.0000	0.0000	3.1951	4.1527	2.7068	-85.70575937	34.154639973
2729	21.05	1070.38	0.1818	18.3374	0.0000	2.2667	0.5071	0.0000	2.6543	0.1449	0.0000	1.8966	4.5319	1.2243	-85.71475138	34.335525891
2730	20.56	1097.76	0.1845	18.0330	0.0000	2.4374	0.4255	0.0000	2.9544	0.0630	0.0000	2.9523	4.3550	1.7887	-85.72378712	34.516355187
2731	20.29	1124.11	0.1921	18.2324	0.0000	1.9603	0.5915	0.0000	1.3725	0.1539	0.0000	2.6071	4.4018	2.0590	-85.7328669	34.697129319
2732	20.74	1140.46	0.1918	17.3738	0.0000	3.3110	0.4272	0.0000	1.5969	0.6780	0.0000	2.0741	4.4252	2.4432	-85.74199103	34.87784975
2733	20.52	1150.71	0.1887	19.5323	0.0000	2.9835	0.0232	0.0000	3.2552	0.6877	0.0000	1.7921	4.5199	1.6427	-85.75115985	35.058517953
2734	20.00	1166.41	0.1866	20.1262	0.0000	2.4104	0.0000	0.0000	2.8194	0.0688	0.0000	1.0594	4.5514	1.6778	-85.76037369	35.239135402
2735	19.82	1161.98	0.1843	23.0091	0.0000	2.1552	0.0000	0.0000	2.8420	0.2843	0.0000	1.1374	4.5849	0.6335	-85.76963288	35.419703583
2736	20.41	1095.29	0.1868	18.1508	0.0000	3.9272	0.0000	0.0000	2.9095	1.8627	0.0000	2.0584	4.5175	1.2703	-85.77893774	35.600223984
2737	20.38	1095.17	0.1927	17.0452	0.0000	3.5249	0.0000	0.0000	1.1702	3.5807	0.0000	3.0478	4.3280	1.8139	-85.78828863	35.780698103
2738	20.43	1101.85	0.1991	16.9592	0.0000	1.9569	0.0000	0.0000	2.0532	3.3952	0.0000	3.1689	4.2982	1.7322	-85.79768589	35.961127444
2739	20.63	1091.24	0.2042	16.4562	0.0000	2.3808	0.0000	0.0000	2.9290	0.9225	0.0000	0.5996	4.6067	0.0278	-85.80712985	36.141513519
2740	20.68	1074.97	0.2082	16.5611	0.0000	2.4799	0.0000	0.0000	2.4831	0.0541	0.0000	0.6672	4.6042	0.1354	-85.81662087	36.321857847
2741	20.42	1074.62	0.2124	16.5668	0.0000	1.8415	0.0000	0.0000	0.9584	2.3558	0.0000	1.3302	4.5854	0.1579	-85.8261593	36.502161955
2742	20.38	1060.08	0.2160	15.8183	0.0000	2.3446	0.0000	0.0000	0.0352	2.8425	0.0000	1.9389	4.5304	1.1807	-85.83574549	36.682427378
2743	20.29	1051.08	0.2179	15.2145	0.0000	2.6088	0.0000	0.0000	0.7323	3.1560	0.0000	2.6122	4.4416	1.4959	-85.84537982	36.862655659
2744	20.16	1044.84	0.2176	15.1544	0.0000	2.5614	0.0000	0.0000	0.4185	3.1249	0.0000	2.7624	4.3903	1.8715	-85.85506263	37.042848351
2746	19.78	1029.31	0.2154	14.7956	0.0000	2.2936	0.0000	0.0000	2.1031	2.9738	0.0000	1.4237	4.5612	1.1474	-85.87457518	37.403133215
2747	19.64	1011.15	0.2147	14.0712	0.0000	2.9031	0.0000	0.0000	0.0131	4.1353	0.0000	2.6092	4.4099	1.9673	-85.88440568	37.583228537
2748	19.42	994.48	0.2150	14.0755	0.0000	2.6189	0.6255	0.0000	0.0000	3.8150	0.0000	2.6103	4.4264	1.7527	-85.89428615	37.763294566
2749	19.45	962.14	0.2155	14.1305	0.0000	2.7044	2.5998	0.0000	0.8895	3.4182	0.0000	2.7402	4.3341	2.4209	-85.90421698	37.9433329
2750	19.26	940.19	0.2171	13.9469	0.0000	3.3883	0.0000	0.0000	1.9060	3.9586	0.0000	3.2058	4.2374	2.2078	-85.91419855	38.123345148
2751	18.94	933.21	0.2194	14.4684	0.0000	2.5415	0.0238	0.0000	0.0731	4.1517	0.0000	2.8186	4.4203	1.1395	-85.92423127	38.303332927
2752	18.67	934.91	0.2221	14.4053	0.0000	2.6560	0.1921	0.0000	0.0000	4.0249	0.0000	3.0560	4.3034	2.0549	-85.93431551	38.483297866
2753	18.52	928.88	0.2237	14.3329	0.4337	3.2944	0.2681	0.0000	0.0013	3.8997	0.0000	3.3307	4.0018	3.0129	-85.94445167	38.663241605
2754	18.48	907.94	0.2243	14.2281	0.7574	3.6572	2.0836	0.0000	0.0000	3.8616	0.0000	3.2971	3.0580	4.0015	-85.95464017	38.843165795
2755	18.25	891.53	0.2259	14.1072	0.8592	3.9029	0.5791	0.0000	0.0000	3.7938	0.0000	3.3121	3.5231	3.7297	-85.9648814	39.023072097
2756	17.93	875.65	0.2295	15.0873	0.8258	3.8190	0.3702	0.0000	0.0000	3.7653	0.0000	3.2233	3.9502	3.2559	-85.97517578	39.202962185
2757	17.70	855.10	0.2336	15.5458	1.6708	3.9219	0.1748	0.0637	0.0000	3.8048	0.0000	2.9131	3.7683	3.7204	-85.98552371	39.382837744
2760	17.08	836.75	0.2438	15.9097	2.3049	2.6864	0.6634	0.1026	0.0000	4.3470	0.0000	3.2919	2.7565	4.1003	-86.01689309	39.922394291
2761	16.86	832.83	0.2471	16.1007	1.4136	2.5283	1.5781	0.2010	0.0000	4.4102	0.0000	3.1602	2.4450	4.2179	-86.02745949	40.102228841
2762	16.64	830.38	0.2500	16.2749	0.8016	1.0951	4.1962	0.0962	0.0000	3.4391	0.0000	1.9918	1.0547	4.5304	-86.0380816	40.28205748
2763	16.50	823.23	0.2533	15.7526	2.4962	1.5753	2.6756	0.4229	0.0000	4.2722	0.0000	2.1039	1.3678	4.5095	-86.04875984	40.461881971
2765	16.36	800.53	0.2607	13.8547	3.4531	3.4267	0.5023	1.1182	0.0000	3.5954	0.0000	3.3166	3.5532	3.7015	-86.07028653	40.821525637
2766	16.10	799.75	0.2653	15.4023	4.0027	3.1456	0.1816	2.3099	0.2821	1.9712	0.0000	2.5166	3.6408	3.9606	-86.08113589	41.001348411
2767	16.11	796.68	0.2655	15.9290	3.8449	3.4939	0.0309	1.9605	0.1618	0.2561	0.0000	1.6916	3.7690	3.9933	-86.09204319	41.181174237
2768	16.14	801.47	0.2616	15.9771	3.8334	3.7784	0.8650	1.9268	0.0699	0.4414	0.0000	1.2213	3.0253	4.3695	-86.10300891	41.361004954
2769	16.18	808.52	0.2566	15.9972	4.2517	2.8398	1.6240	1.5779	0.0000	0.1025	0.0000	1.7178	2.4462	4.4530	-86.11403352	41.540842415
2770	16.26	814.29	0.2503	15.8342	2.2642	4.0660	0.2568	1.3713	0.0373	1.4920	0.0000	1.3830	4.3036	3.2207	-86.12511749	41.720688491
2771	16.21	819.70	0.2460	15.8952	2.9269	2.8064	0.3614	2.2787	0.0000	2.0110	0.0000	1.0748	4.3773	3.0180	-86.13626131	41.900545069
2772	16.20	814.35	0.2440	16.0700	3.2148	3.3632	1.5113	2.4820	0.0000	2.1534	0.0000	1.2601	4.1490	3.5864	-86.14746545	42.080414053
2773	16.23	803.42	0.2420	16.1649	3.4234	3.6896	2.5413	1.8940	0.0000	1.2674	0.0000	2.0411	3.4969	4.1318	-86.15873041	42.260297365
2774	16.15	792.87	0.2398	16.2421	3.0601	3.9193	2.7082	1.6995	0.0000	2.2856	0.0000	2.2645	3.4513	4.1244	-86.17005668	42.440196944
2775	15.99	782.13	0.2373	16.4270	3.4710	3.4787	2.8823	2.0964	0.0000	2.4005	0.0000	1.8873	3.5887	4.0979	-86.18144477	42.62011475
2776	15.83	769.71	0.2344	15.7513	3.0668	3.9024	3.0795	1.0546	0.0000	1.7185	0.0000	1.7116	3.3411	4.2372	-86.19289519	42.800052759
2777	15.66	757.40	0.2311	15.6418	0.6715	4.0338	3.4215	1.6775	0.0000	2.3357	0.0000	1.9764	3.6330	4.0597	-86.20440844	42.980012968
2778	15.48	747.18	0.2276	15.5858	1.3028	4.4663	1.8029	1.2659	0.0000	1.5325	0.0000	1.5924	3.9536	3.8278	-86.21598505	43.159997392
2779	15.29	741.25	0.2257	15.6584	1.8761	4.4292	0.8394	2.4047	0.0000	0.0946	0.0000	2.1093	3.9574	3.7480	-86.22762553	43.340008069
2780	15.08	742.15	0.2274	15.9113	0.7958	4.4352	0.4407	2.1582	0.0000	1.7046	0.0000	1.9820	4.3313	2.9806	-86.23933043	43.520047055
2781	14.91	747.78	0.2327	15.8149	0.6389	4.1711	0.6477	2.0425	0.0000	2.7024	0.0000	1.6642	4.2929	3.2004	-86.25110026	43.700116429
2782	15.06	741.63	0.2387	16.0736	0.4804	3.8877	1.1583	2.1171	0.0000	1.9876	0.0000	1.7525	4.1044	3.6007	-86.26293559	43.88021829
2783	15.20	737.73	0.2444	15.8548	0.3354	4.0132	1.6908	2.0104	0.0000	1.2132	0.0000	2.5060	3.6283	3.9721	-86.27483694	44.060354762
2784	15.33	732.36	0.2484	16.0264	0.6621	4.3472	0.6242	1.8388	0.0000	1.8987	0.0000	2.1605	4.3730	2.7110	-86.28680489	44.240527989
2789	12.96	706.71	0.2695	15.7896	1.9057	4.1155	1.7599	3.3563	0.0000	0.9161	0.0000	2.7904	3.7667	3.7721	-86.3976073	45.864106953
2790	12.72	736.07	0.2666	15.8460	2.0068	4.0888	1.4132	3.3936	0.0000	1.3893	0.0000	1.6667	3.8504	3.9258	-86.41027298	46.04477113
2791	12.43	771.77	0.2604	15.6852	0.0000	4.2035	0.3256	3.4976	0.0000	0.9795	0.0000	1.7196	3.7227	4.0261	-86.42301176	46.225497327
2792	12.12	801.50	0.2544	16.4895	2.7751	3.7343	0.0701	3.5986	0.0000	2.1938	0.0000	2.6564	3.5215	4.0058	-86.43582429	46.406288008
2834	24.57	845.46	0.1960	9.0396	0.0000	2.8151	4.4210	0.7422	0.0000	0.0000	0.0000	1.6704	4.2373	3.3487	-85.35200682	31.076587487
2835	24.46	849.62	0.1864	9.3936	0.0000	2.1683	4.5279	0.1141	0.0000	0.0000	0.0000	1.2000	4.4712	2.5029	-85.35981952	31.258667558
2836	24.42	846.15	0.1811	9.5437	0.0000	2.4523	4.4899	0.0000	0.0000	0.0000	0.0000	0.9492	4.4773	2.5193	-85.3676687	31.440667065
2837	24.37	839.61	0.1805	10.0591	0.0000	2.7375	4.4375	0.0000	0.0000	0.0000	0.0000	2.3061	4.3581	2.6987	-85.37555463	31.622587391
2838	24.30	836.82	0.1810	11.2132	0.0000	2.4411	4.5055	0.0000	0.0000	0.0000	0.0000	1.8770	4.4960	1.9179	-85.38347756	31.804429926
2839	24.35	843.10	0.1800	10.5081	0.0000	2.9983	4.4061	0.0000	0.0000	0.0000	0.0000	3.1340	4.1838	2.6687	-85.39143775	31.986196062
2840	24.30	863.40	0.1780	9.3849	0.0000	3.4246	4.2607	0.0000	0.0000	0.0000	0.0000	4.0040	3.0847	3.2704	-85.39943547	32.167887194
2841	24.08	889.44	0.1758	9.5189	0.0000	2.9844	4.3624	0.0000	0.0000	0.0000	0.0000	3.6267	3.9437	2.6248	-85.40747098	32.34950472
2842	23.75	920.58	0.1727	12.4349	0.0000	2.5119	4.1543	0.0000	0.0000	0.0000	0.0000	2.4008	4.4132	2.2447	-85.41554455	32.531050043
2843	23.37	953.03	0.1694	15.8670	0.0000	2.9002	0.0763	0.0000	0.1469	0.0000	0.0000	1.3318	4.4781	2.4111	-85.42365644	32.712524569
2844	23.21	971.08	0.1666	15.6271	0.0000	2.8541	0.1061	0.0000	0.6835	0.0000	0.0000	0.2485	4.4477	2.7902	-85.43180695	32.893929708
2845	23.12	980.11	0.1654	15.0889	0.0000	2.7415	0.9800	0.0000	0.6181	0.0000	0.0000	0.8312	4.4515	2.7047	-85.43999633	33.075266874
2846	22.72	995.27	0.1669	15.3116	0.0000	2.1959	1.3660	0.0000	0.0716	0.0000	0.0000	1.0506	4.5120	2.2012	-85.44822487	33.256537485
2847	22.38	1008.04	0.1698	15.2167	0.0000	2.3880	1.7403	0.0000	0.2171	0.0000	0.0000	1.2478	4.5083	2.1689	-85.45649285	33.437742966
2848	22.12	1017.45	0.1740	16.6280	0.0000	2.5643	0.5777	0.0000	0.0000	0.0000	0.0000	0.0000	4.5728	1.6450	-85.46480055	33.618884742
2849	21.82	1027.69	0.1789	17.6304	0.0000	1.9470	0.0893	0.0000	0.0000	0.0000	0.0000	0.0008	4.5861	1.3578	-85.47314827	33.799964248
2850	21.77	1031.58	0.1831	17.8752	0.0000	3.3574	0.3616	0.0000	3.0147	0.0000	0.0000	1.7617	4.5213	1.6532	-85.48153628	33.980982921
2851	21.86	1026.56	0.1858	16.1206	0.0000	3.7141	0.3338	0.0000	1.9293	0.0000	0.0000	3.6429	3.9018	2.7285	-85.48996489	34.161942203
2852	21.25	1050.70	0.1881	17.1242	0.0000	3.1976	0.2860	0.0000	3.0305	0.0000	0.0000	2.3156	4.4418	2.0716	-85.49843439	34.342843543
2853	20.31	1098.46	0.1918	18.5509	0.0000	2.5468	0.7133	0.0000	1.0894	0.1578	0.0000	2.2039	4.4861	1.6413	-85.50694507	34.523688394
2854	20.12	1122.89	0.1945	17.9932	0.0000	2.4059	0.0591	0.0000	3.2521	0.2425	0.0000	2.3126	4.4787	1.5650	-85.51549724	34.704478217
2855	20.19	1141.74	0.1930	18.2406	0.0000	2.0188	1.1630	0.0000	1.1801	0.0000	0.0000	2.1565	4.4544	2.1229	-85.52409121	34.885214476
2856	20.53	1135.94	0.1879	20.5596	0.0000	3.1515	0.0000	0.0000	3.3941	1.0505	0.0000	1.9323	4.5134	1.5823	-85.53272727	35.065898644
2857	20.01	1165.34	0.1896	19.9131	0.0000	2.8721	0.0000	0.0000	3.3303	0.4030	0.0000	1.3806	4.5607	1.2143	-85.54140574	35.246532199
2858	19.44	1185.43	0.1945	21.4667	0.0000	1.2039	0.0000	0.0000	2.7808	0.0269	0.0000	0.6214	4.6032	0.2894	-85.55012692	35.427116625
2859	19.59	1134.30	0.1959	21.5243	0.0000	1.7417	0.0000	0.0000	2.9606	0.0028	0.0000	0.5337	4.6015	0.5072	-85.55889115	35.607653413
2860	20.24	1086.74	0.1964	17.5736	0.0000	3.8414	0.0000	0.0000	2.8997	1.8223	0.0000	1.1876	4.5798	0.8010	-85.56769873	35.788144062
2861	20.24	1097.81	0.2011	16.8289	0.0000	3.6991	0.0000	0.0000	2.1399	2.9775	0.0000	1.9600	4.4995	1.7799	-85.57654999	35.968590078
2862	20.17	1105.67	0.2067	16.9006	0.0000	3.1639	0.0000	0.0000	1.6454	3.5418	0.0000	2.5315	4.4525	1.5239	-85.58544526	36.148992974
2863	20.30	1079.73	0.2103	16.5868	0.0000	2.1534	0.0000	0.0000	1.7480	2.4453	0.0000	1.2544	4.5876	0.2113	-85.59438486	36.32935427
2864	20.22	1062.82	0.2144	14.5161	0.0000	2.6014	0.0000	0.0000	2.9371	1.9902	0.0000	1.3140	4.5849	0.2546	-85.60336912	36.509675495
2865	20.07	1059.18	0.2196	15.5103	0.0000	2.4317	0.0000	0.0000	1.3057	2.6904	0.0000	1.6512	4.5522	1.0821	-85.61239839	36.689958185
2866	19.93	1059.51	0.2230	16.0618	0.0000	2.5232	0.0000	0.0000	2.5185	2.0542	0.0000	1.7573	4.5376	1.3195	-85.62147299	36.870203884
2867	19.91	1051.27	0.2231	16.1141	0.0000	2.8832	0.0000	0.0000	2.1021	2.7594	0.0000	2.1655	4.4661	1.9824	-85.63059327	37.050414148
2868	19.90	1037.50	0.2218	14.9559	0.0000	2.7794	0.0000	0.0000	1.4432	2.8957	0.0000	1.7544	4.4895	2.0969	-85.63975958	37.230590536
2869	19.65	1031.01	0.2207	14.4910	0.0000	2.8146	0.0000	0.0000	0.4077	3.1305	0.0000	1.8560	4.5217	1.5284	-85.64897227	37.410734622
2870	19.54	1011.75	0.2195	14.0712	0.0000	2.9702	0.0000	0.0000	1.0104	3.6181	0.0000	2.5033	4.4072	2.1681	-85.65823169	37.590847984
2871	19.60	981.10	0.2182	14.0712	0.0000	3.1117	2.3256	0.0000	1.7453	2.8744	0.0000	2.5876	4.2428	3.0007	-85.66753819	37.770932213
2872	19.46	961.13	0.2183	13.1747	0.0000	2.8891	2.6634	0.0000	2.3662	2.7621	0.0000	2.5749	4.2846	2.8506	-85.67689213	37.950988909
2874	19.23	918.59	0.2217	14.0249	0.0000	3.1081	0.0919	0.0000	0.0000	4.2156	0.0000	2.8140	4.3869	1.7802	-85.69574382	38.311026149
2875	18.97	923.14	0.2239	14.3719	0.7107	2.5724	0.0831	0.0000	0.0000	4.2916	0.0000	3.8133	3.7766	2.6414	-85.70524229	38.491009943
2876	18.67	926.45	0.2243	14.3485	1.2943	2.9715	0.3912	0.0000	0.0000	4.2868	0.0000	4.0480	2.8769	3.3307	-85.71478969	38.670972705
2877	18.45	914.78	0.2228	14.3488	1.4704	2.9726	1.2604	0.0000	0.0000	4.2536	0.0000	3.6318	3.0772	3.7733	-85.72438639	38.850916088
2878	18.18	899.49	0.2226	14.4385	1.5324	2.8753	0.2550	0.0000	0.0000	4.3249	0.0000	3.6647	3.2433	3.6464	-85.73403277	39.030841754
2879	17.89	881.65	0.2265	15.8049	2.4889	2.7553	0.0704	0.0000	0.0000	4.3191	0.0000	3.3781	2.5966	4.0988	-85.74372922	39.210751379
2880	17.61	865.68	0.2313	15.6966	3.0105	3.3578	0.0000	0.0099	0.0000	3.9818	0.0000	2.9104	2.7400	4.2363	-85.75347613	39.390646652
2881	17.35	854.05	0.2360	15.6205	3.2260	3.5008	0.0000	0.0339	0.0000	3.7987	0.0000	2.4552	2.9548	4.2788	-85.76327389	39.570529271
2882	17.10	847.09	0.2398	16.4389	3.4380	2.4856	0.1631	0.0801	0.0000	4.0878	0.0000	2.9803	1.9960	4.3300	-85.77312291	39.750400949
2883	16.91	840.32	0.2434	16.5157	3.0722	2.5729	0.3920	0.3297	0.0108	4.2110	0.0000	2.6062	2.7075	4.3103	-85.78302358	39.93026341
2884	16.77	831.12	0.2465	16.3440	0.7661	2.1990	0.8263	0.3520	0.0207	4.5010	0.0000	2.7572	2.4471	4.3266	-85.79297632	40.110118394
2885	16.60	826.31	0.2492	16.3771	1.9353	1.3416	2.9779	0.0431	0.0062	4.2950	0.0000	2.4562	1.2962	4.4737	-85.80298153	40.289967652
2886	16.46	822.54	0.2513	16.6390	2.4609	0.8745	3.8903	0.0194	0.0000	3.7115	0.0000	2.3351	0.5708	4.5098	-85.81303964	40.469812949
2887	16.42	810.25	0.2536	15.6531	2.8893	2.5506	2.7450	0.0835	0.0217	4.0523	0.0000	3.1308	2.3285	4.2463	-85.82315105	40.649656067
2888	16.36	798.59	0.2565	15.4217	3.3753	3.1770	1.5158	0.3535	0.0500	3.8192	0.0000	3.1783	2.6835	4.1644	-85.8333162	40.829498799
2889	16.22	793.87	0.2589	15.8264	3.8715	3.6011	1.3151	1.7706	0.5841	2.0303	0.0000	3.3024	3.4684	3.7782	-85.84353552	41.009342954
2890	16.11	791.77	0.2599	16.4197	3.8852	3.4037	0.3327	2.3604	0.2942	0.6209	0.0000	2.1993	3.9714	3.7117	-85.85380943	41.189190358
2891	16.12	788.61	0.2594	16.2812	3.5733	3.8508	0.7194	2.0470	0.0043	0.2200	0.0000	1.4111	3.7994	3.9931	-85.86413838	41.369042851
2892	16.17	785.35	0.2582	16.1632	3.9359	3.6134	0.4981	1.2533	0.0000	0.0000	0.0000	1.9910	3.6113	4.0718	-85.87452282	41.548902288
2893	16.25	783.04	0.2566	16.4945	2.9627	4.0262	0.0271	1.9984	0.0000	0.6215	0.0000	2.3980	4.1897	3.2579	-85.88496318	41.728770544
2894	16.12	792.13	0.2540	15.8343	3.2920	1.9087	0.1036	2.5772	0.0000	1.5699	0.0000	2.0403	4.3251	2.9823	-85.89545992	41.908649507
2895	16.17	798.36	0.2499	15.8793	2.6788	3.1868	0.7659	2.8890	0.0000	1.3436	0.0000	1.4619	4.2528	3.3458	-85.9060135	42.088541084
2896	16.24	798.68	0.2458	16.1551	3.2645	3.6706	1.8197	2.4411	0.0000	1.4995	0.0000	2.1340	3.8988	3.8112	-85.91662438	42.268447199
2897	16.10	795.23	0.2430	16.3871	3.4147	3.5021	2.6356	2.2801	0.0000	2.4215	0.0000	1.8573	3.8138	3.9371	-85.92729303	42.448369795
2898	15.92	785.05	0.2407	16.4514	3.1708	3.1384	3.0852	1.9916	0.0000	2.9648	0.0000	1.1121	4.2090	3.4864	-85.93801993	42.628310833
2899	15.71	773.96	0.2382	16.2940	3.9283	3.0966	2.6195	1.5488	0.0000	1.6707	0.0000	1.8740	3.2318	4.2649	-85.94880554	42.808272292
2900	15.55	762.28	0.2354	15.8676	3.4342	3.4499	3.1756	1.1932	0.0000	1.8967	0.0000	1.4073	3.6687	4.0896	-85.95965036	42.988256172
2901	15.31	755.24	0.2329	15.7227	3.6200	3.8201	2.5131	0.9248	0.0000	1.1489	0.0000	1.1590	3.6839	4.0946	-85.97055486	43.168264491
2902	15.08	751.81	0.2326	15.8859	3.0729	4.0445	2.5773	1.8753	0.0000	0.7901	0.0000	2.1708	3.7508	3.9451	-85.98151956	43.348299289
2903	14.78	756.91	0.2351	16.1526	3.3903	3.7531	1.8432	1.9459	0.0000	1.9886	0.0000	1.6649	4.1867	3.4629	-85.99254493	43.528362626
2904	14.56	763.06	0.2391	16.0503	2.7183	3.9847	2.2748	2.6788	0.0000	1.3946	0.0000	2.5124	3.8520	3.7746	-86.0036315	43.708456582
2905	14.56	761.04	0.2441	16.7650	1.8549	4.3577	1.2431	1.7928	0.0000	1.0010	0.0000	1.9153	4.3722	2.8328	-86.01477977	43.888583262
2906	14.68	750.49	0.2502	16.9640	1.6114	4.3326	0.6861	2.3563	0.0000	1.4058	0.0000	2.1765	4.2579	3.1580	-86.02599025	44.06874479
2907	14.78	741.27	0.2544	16.0843	0.7210	4.3833	0.2229	2.0700	0.0000	1.3195	0.0000	2.3912	4.3045	2.8927	-86.03726347	44.248943314
2908	14.66	744.63	0.2525	16.0624	0.6882	4.2725	0.0971	2.1717	0.0000	1.9410	0.0000	2.7702	4.1328	3.2062	-86.04859995	44.429181006
2909	14.58	747.96	0.2482	16.0624	0.6111	4.3292	0.0941	1.9717	0.0000	1.5185	0.0000	2.0484	4.4028	2.6074	-86.06000024	44.609460062
2910	14.49	746.70	0.2446	16.9271	0.0723	4.1228	0.5456	1.6245	0.0000	2.6184	0.0000	1.3462	4.5043	2.1692	-86.07146486	44.789782702
2913	12.75	737.00	0.2666	15.7117	2.5748	3.8247	1.9355	3.4670	0.0000	1.9578	0.0000	2.7192	3.5394	3.9775	-86.15356536	46.053453425
2914	12.43	757.30	0.2627	16.5782	0.0173	3.5994	0.9209	4.0991	0.0000	1.5275	0.0000	2.0941	2.4731	4.4191	-86.16556488	46.234207795
2915	12.06	777.38	0.2584	16.1439	0.0000	4.2975	0.0126	3.3311	0.0000	0.4061	0.0000	2.6507	3.4646	4.0408	-86.17763388	46.415026934
2916	11.90	779.33	0.2549	15.8964	1.0803	4.4585	0.1237	2.3111	0.0000	1.4996	0.0000	1.8578	4.3939	2.7497	-86.18977296	46.595913341
2959	24.68	824.55	0.1931	8.8881	0.0000	2.5099	4.4660	0.9424	0.0000	0.0000	0.0000	1.7481	4.2519	3.2965	-85.14468855	31.083223573
2960	24.66	825.13	0.1858	9.0731	0.0000	2.5594	4.4794	0.1012	0.0000	0.0000	0.0000	1.5204	4.4485	2.5595	-85.15201887	31.26531616
2961	24.60	825.93	0.1815	9.5466	0.0000	2.4441	4.5007	0.0000	0.0000	0.0000	0.0000	0.5938	4.5293	2.1391	-85.15938343	31.447328292
2962	24.53	825.69	0.1804	9.6823	0.0000	2.1826	4.5320	0.0000	0.0000	0.0000	0.0000	1.0546	4.5189	2.1277	-85.16678247	31.629261353
2963	24.60	823.44	0.1798	10.9897	0.0000	2.2629	4.5260	0.0000	0.0000	0.0000	0.0000	1.9635	4.4842	1.9840	-85.17421623	31.811116735
2964	24.59	832.49	0.1792	10.0428	0.0000	2.9342	4.4212	0.0000	0.0000	0.0000	0.0000	3.1375	4.1514	2.7991	-85.18168496	31.992895829
2965	24.50	848.13	0.1786	9.7440	0.0000	2.9738	4.4120	0.0000	0.0000	0.0000	0.0000	3.9556	3.5550	2.7592	-85.1891889	32.174600032
2966	24.30	870.09	0.1775	9.8061	0.0000	2.8021	4.4454	0.0000	0.0000	0.0000	0.0000	3.0912	4.2269	2.5253	-85.19672831	32.356230743
2967	23.98	901.89	0.1745	13.2538	0.0000	2.4884	3.7523	0.0000	0.0000	0.0000	0.0000	2.5803	4.4077	2.0441	-85.20430343	32.537789365
2968	23.62	937.32	0.1695	15.5944	0.0000	2.3779	0.0540	0.0000	0.0739	0.0000	0.0000	1.2999	4.5193	2.0229	-85.21191453	32.719277306
2969	23.45	959.33	0.1652	15.8300	0.0000	2.9171	0.4451	0.0000	0.1313	0.0000	0.0000	0.6399	4.4515	2.7312	-85.21956185	32.900695977
2970	23.22	968.95	0.1657	15.2659	0.0000	2.5980	0.4702	0.0000	0.1544	0.0000	0.0000	0.2510	4.5137	2.3476	-85.22724566	33.082046792
2971	22.77	982.84	0.1682	15.1342	0.0000	2.4472	0.7436	0.0000	0.0837	0.0000	0.0000	0.6480	4.5420	1.9749	-85.23496621	33.263331171
2972	22.39	993.80	0.1716	15.6966	0.0000	2.6917	0.5485	0.0000	0.0201	0.0000	0.0000	0.5481	4.5260	2.1839	-85.24272378	33.444550539
2973	22.00	1004.20	0.1765	18.1636	0.0000	2.4989	0.0000	0.0000	0.0000	0.0000	0.0000	0.2141	4.5328	2.1678	-85.25051862	33.625706324
2974	21.72	1018.09	0.1820	19.0344	0.0000	2.8194	0.0049	0.0000	0.0000	0.0000	0.0000	0.0520	4.5189	2.3238	-85.25835101	33.80679996
2975	21.74	1021.82	0.1875	18.1284	0.0000	3.2038	0.0000	0.0000	0.0000	0.0000	0.0000	2.1488	4.4407	2.2606	-85.26622123	33.987832886
2976	21.64	1023.41	0.1898	17.5910	0.0000	3.3744	0.0000	0.0000	0.0000	0.0000	0.0000	2.6797	4.3510	2.3855	-85.27412953	34.168806545
2977	21.23	1039.35	0.1914	18.0992	0.0000	3.2331	0.0000	0.0000	0.0000	0.0000	0.0000	2.6841	4.2994	2.6879	-85.28207621	34.349722387
2978	20.95	1056.47	0.1932	18.2929	0.0000	3.0852	0.0000	0.0000	0.0000	0.0000	0.0000	2.5631	4.4017	2.1319	-85.29006154	34.530581866
2979	20.60	1085.95	0.1942	17.6546	0.0000	2.7660	0.0000	0.0000	0.0000	0.0000	0.0000	2.7515	4.4582	0.0000	-85.2980858	34.711386445
2980	20.55	1106.03	0.1930	16.2297	0.0000	3.3826	0.0000	0.0000	0.0000	0.0000	0.0000	1.9199	4.3781	2.8030	-85.30614928	34.892137588
2981	20.45	1119.19	0.1885	19.3847	0.0000	2.7114	0.0000	0.0000	2.6263	0.4895	0.0000	2.7944	4.4193	1.2838	-85.31425227	35.07283677
2982	19.72	1159.91	0.1899	18.9525	0.0000	2.3440	0.0000	0.0000	2.7310	0.1506	0.0000	1.3087	4.5853	0.2345	-85.32239506	35.253485469
2983	19.79	1134.41	0.1960	19.2551	0.0000	3.0296	0.0000	0.0000	3.0487	0.6364	0.0000	1.5351	4.5762	0.1934	-85.33057794	35.434085171
2984	19.27	1109.41	0.2025	18.7278	0.0000	1.9150	0.0000	0.0000	1.7511	0.4511	0.0000	1.2283	4.5770	0.8599	-85.3388012	35.61463737
2985	19.49	1076.14	0.2035	20.6280	0.0000	2.2741	0.0000	0.0000	3.1704	0.5620	0.0000	0.6106	4.6042	0.2268	-85.34706516	35.795143564
2986	19.48	1095.36	0.2055	19.7072	0.0000	2.9566	0.0000	0.0000	3.2878	1.2813	0.0000	0.8023	4.5955	0.5499	-85.3553701	35.97560526
2987	19.53	1102.26	0.2092	20.4239	0.0000	2.9417	0.0000	0.0000	3.6249	1.3092	0.0000	1.7809	4.5334	1.3838	-85.36371634	36.156023974
2988	19.84	1077.83	0.2115	18.4004	0.0000	3.0374	0.0000	0.0000	2.7741	2.3760	0.0000	1.9855	4.5377	0.8083	-85.37210418	36.336401226
2989	19.92	1054.53	0.2145	16.2860	0.0000	2.2990	0.0000	0.0000	3.4000	1.2432	0.0000	1.0477	4.5848	0.7719	-85.38053395	36.516738547
2990	20.00	1037.72	0.2189	14.8949	0.0000	2.5980	0.0000	0.0000	3.0637	2.3731	0.0000	0.6038	4.5882	1.0487	-85.38900594	36.697037474
2991	19.90	1041.85	0.2237	16.1328	0.0000	2.7328	0.0000	0.0000	3.0188	1.4634	0.0000	1.2810	4.5675	1.1312	-85.39752048	36.877299555
2992	19.74	1051.95	0.2266	16.0822	0.0000	2.6383	0.0000	0.0000	0.6072	2.1780	0.0000	1.9747	4.5013	1.7331	-85.40607789	37.057526342
2993	19.73	1041.81	0.2262	16.1929	0.0000	2.7412	0.0000	0.0000	1.6411	2.7166	0.0000	1.7492	4.5084	1.8677	-85.4146785	37.237719401
2994	19.48	1035.59	0.2251	14.0712	0.0000	2.7455	0.0000	0.0000	1.0396	3.1514	0.0000	1.8101	4.5056	1.8512	-85.42332263	37.417880303
2995	19.54	1007.39	0.2238	14.0712	0.0000	2.6131	0.0000	0.0000	1.5941	2.9768	0.0000	2.2522	4.4475	2.0891	-85.43201061	37.598010631
2996	19.48	986.84	0.2231	14.0065	0.0000	2.3729	0.0038	0.0000	0.8838	3.3334	0.0000	2.1236	4.5085	1.3495	-85.44074279	37.778111975
2997	19.37	969.48	0.2238	13.7782	0.0000	2.8445	0.2351	0.0000	1.6711	2.6297	0.0000	2.0565	4.4976	1.6823	-85.44951948	37.958185938
2998	19.19	959.33	0.2264	15.0907	0.0000	2.3355	0.0101	0.0000	0.7573	2.9089	0.0000	2.3196	4.5129	0.4983	-85.45834105	38.13823413
2999	18.98	956.50	0.2298	15.2085	0.0000	2.0746	0.0000	0.0000	0.1139	3.7798	0.0000	2.7851	4.4339	0.9307	-85.46720782	38.318258173
3000	18.83	945.99	0.2295	14.2636	0.0550	2.3093	0.0079	0.0000	0.8512	4.0608	0.0000	2.8949	4.3064	2.3741	-85.47612016	38.498259698
3001	18.57	936.58	0.2269	14.2576	0.1450	2.3407	0.0000	0.0000	1.1211	4.3651	0.0000	3.3293	3.8158	3.3901	-85.48507841	38.67824035
3002	18.24	926.39	0.2242	14.2838	0.3702	1.7923	0.0000	0.0000	0.0000	4.5356	0.0000	3.3176	3.0795	3.9827	-85.49408293	38.858201781
3003	17.97	910.02	0.2232	14.3865	1.6397	1.9288	0.0008	0.0000	0.0000	4.4648	0.0000	3.4142	3.3366	3.7951	-85.50313407	39.038145658
3004	17.62	896.53	0.2261	16.0866	2.5308	2.5172	0.0173	0.0000	0.0000	4.3436	0.0000	3.6597	2.9644	3.8015	-85.5122322	39.218073657
3005	17.32	882.82	0.2305	16.6098	2.3200	2.3984	0.3889	0.0000	0.0000	4.3967	0.0000	3.5762	2.8403	3.9148	-85.52137769	39.397987468
3006	17.09	869.10	0.2354	17.1251	1.7144	2.2135	0.4276	0.0072	0.0000	4.4746	0.0000	3.1399	2.2689	4.2518	-85.5305709	39.577888792
3007	16.86	858.20	0.2400	17.2912	2.1156	2.8294	0.7019	0.0602	0.0000	4.3398	0.0000	3.0555	3.0812	4.0941	-85.53981222	39.757779343
3008	16.64	847.49	0.2440	17.3963	2.4682	2.6321	0.0807	0.0974	0.0000	4.3452	0.0000	3.1936	2.3282	4.2249	-85.54910202	39.937660849
3009	16.60	831.26	0.2471	16.8951	1.1983	2.6497	0.8647	0.7126	0.4387	4.3907	0.0000	2.8645	3.2318	4.0966	-85.55844067	40.117535049
3011	16.44	814.19	0.2510	16.5809	2.3792	1.9516	3.4367	0.5020	0.0929	3.9951	0.0000	3.6979	1.9190	4.0222	-85.57726612	40.477268563
3012	16.39	804.52	0.2521	15.9697	3.1482	1.9297	2.9201	0.1490	0.0148	4.0092	0.0000	3.4068	1.5537	4.2210	-85.5867537	40.657131425
3013	16.37	792.28	0.2535	15.5418	3.6070	2.5707	0.8908	0.0484	0.0228	3.9425	0.0000	3.2928	2.6562	4.1246	-85.59629171	40.836994083
3014	16.23	787.80	0.2540	15.9655	3.6265	2.9643	1.9465	0.5040	0.2758	3.5920	0.0000	3.1617	2.3166	4.2377	-85.60588055	41.016858346
3015	16.09	785.01	0.2551	16.3540	4.0345	3.2105	1.7460	2.0260	0.8521	1.7641	0.0000	3.8072	2.9106	3.6791	-85.61552064	41.196726042
3016	16.06	776.70	0.2574	16.7089	3.3197	3.7681	0.8776	2.5369	0.1319	2.2382	0.0000	2.9094	3.8002	3.6875	-85.62521238	41.376599013
3017	16.08	767.30	0.2594	16.1778	3.5937	3.7129	1.3664	1.5010	0.0286	2.1404	0.0000	2.4540	3.5408	4.0408	-85.63495619	41.556479119
3018	16.17	755.13	0.2614	15.9758	2.7478	4.0112	0.1043	2.2968	0.0774	1.5877	0.0000	1.4151	4.2846	3.2698	-85.64475248	41.736368233
3019	16.21	751.64	0.2623	16.1357	3.7120	2.9550	0.0047	2.2644	0.0000	2.4112	0.0000	1.2559	4.4174	2.8100	-85.6546017	41.916268248
3020	16.21	777.69	0.2559	15.9742	2.5752	2.5997	0.0154	2.6451	0.0000	1.3808	0.0000	0.5720	4.3749	3.0818	-85.66450425	42.096181072
3021	16.19	801.98	0.2493	16.1410	2.8873	3.1895	0.3674	2.0572	0.0000	1.7086	0.0000	0.4957	4.4490	2.7613	-85.67446059	42.276108633
3022	16.07	791.64	0.2474	16.5552	3.2128	3.1235	1.7927	1.8067	0.0000	2.9507	0.0000	1.2583	3.9874	3.8191	-85.68447115	42.456052875
3023	15.79	781.28	0.2461	16.4117	3.3788	2.7849	2.2798	2.2432	0.0000	2.7905	0.0000	1.4417	3.9127	3.8864	-85.69453636	42.636015762
3024	15.55	771.28	0.2439	16.3100	3.7944	3.2393	1.5632	1.8590	0.0000	2.1877	0.0000	2.1859	3.8855	3.8158	-85.70465669	42.815999275
3025	15.36	762.22	0.2412	16.2629	3.9517	3.1884	1.2539	1.4949	0.0000	2.4009	0.0000	1.1303	4.2416	3.4140	-85.71483258	42.996005416
3026	15.03	760.49	0.2392	16.1858	4.0305	3.0875	1.0937	1.8172	0.0000	2.1987	0.0000	1.3672	4.1558	3.5631	-85.7250645	43.176036208
3027	14.83	754.22	0.2398	16.2559	3.5225	3.6139	2.3056	2.2519	0.0000	1.9421	0.0000	1.9863	4.1237	3.5242	-85.7353529	43.356093691
3028	14.53	754.59	0.2429	16.4769	3.4215	3.9194	1.7329	2.0613	0.0000	1.5515	0.0000	2.1942	4.2729	3.1046	-85.74569825	43.536179929
3029	14.19	759.54	0.2468	16.5055	3.4185	3.8771	1.5837	2.4996	0.0000	1.3093	0.0000	2.4229	4.1934	3.2378	-85.75610104	43.716297005
3030	14.04	757.92	0.2509	17.3533	2.3474	4.4109	0.2866	1.9503	0.0000	0.1051	0.0000	1.7781	4.4083	2.7051	-85.76656173	43.896447025
3031	13.99	744.90	0.2561	17.7370	2.2379	4.4113	0.0000	1.9662	0.0000	0.0000	0.0000	1.8888	4.3847	2.7836	-85.77708082	44.076632118
3032	13.98	736.00	0.2588	17.7687	1.4842	4.4903	0.0040	1.3488	0.0000	0.2807	0.0000	1.6313	4.4807	2.2611	-85.78765879	44.256854434
3033	13.96	738.65	0.2561	17.7418	1.6291	4.3659	0.0168	1.5914	0.0000	0.9977	0.0000	1.2697	4.4945	2.2940	-85.79829613	44.437116148
3034	14.04	745.71	0.2497	17.2974	0.7792	4.2170	0.0266	2.6301	0.0000	0.1852	0.0000	2.1716	4.2959	3.0364	-85.80899336	44.617419459
3035	14.07	757.96	0.2420	17.2576	0.0940	3.6810	0.5593	2.2871	0.0000	0.3246	0.0000	0.6561	4.4743	2.5910	-85.81975097	44.797766589
3039	12.69	737.93	0.2692	15.9272	3.3459	3.1441	1.6520	3.6620	0.0000	2.2256	0.0000	2.2518	3.1640	4.2460	-85.89678887	46.06161563
3040	12.38	749.19	0.2655	16.0821	2.8247	3.5087	1.2939	3.8319	0.0000	1.5976	0.0000	2.7765	3.0795	4.1773	-85.90804852	46.242396498
3041	11.97	765.72	0.2616	15.4591	0.1519	4.3305	0.0102	3.1698	0.0000	1.1131	0.0000	1.1650	4.1883	3.5229	-85.91937338	46.423242401
3042	11.74	768.68	0.2580	16.1812	1.4708	4.2440	0.3913	2.9937	0.0000	2.2445	0.0000	1.7703	4.2012	3.4133	-85.93076403	46.604155844
3088	24.78	804.49	0.1986	8.8577	0.0000	1.9195	4.5558	0.0000	0.0000	0.0000	0.0000	1.7308	4.3509	2.9859	-84.93052034	30.907250115
3089	24.76	803.12	0.1902	8.7042	0.0000	2.0837	4.5429	0.0000	0.0000	0.0000	0.0000	2.8281	4.1738	3.0503	-84.93733628	31.089436162
3090	24.73	803.44	0.1846	9.0358	0.0000	2.0296	4.5474	0.0000	0.0000	0.0000	0.0000	2.6423	4.2005	3.1017	-84.94418398	31.271540471
3091	24.70	806.00	0.1824	9.5246	0.0000	2.3846	4.5125	0.0000	0.0000	0.0000	0.0000	1.5762	4.4369	2.6136	-84.95106367	31.453564425
3092	24.66	808.90	0.1812	9.5725	0.0000	2.3359	4.5177	0.0000	0.0000	0.0000	0.0000	0.5909	4.5137	2.2957	-84.95797558	31.635509414
3093	24.64	813.96	0.1807	10.2127	0.0000	2.4491	4.5045	0.0000	0.0000	0.0000	0.0000	1.9914	4.4301	2.4626	-84.96491993	31.817376826
3094	24.62	823.74	0.1802	10.1935	0.0000	2.3673	4.5145	0.0000	0.0000	0.0000	0.0000	2.9923	4.2594	2.5099	-84.97189695	31.999168055
3095	24.66	830.56	0.1802	9.7116	0.0000	2.7356	4.4383	0.0000	0.0000	0.0000	0.0000	2.7802	4.3720	2.0381	-84.97890687	32.180884499
3096	24.56	845.56	0.1802	9.8413	0.0000	3.0765	4.3757	0.0000	0.0000	0.0000	0.0000	2.6785	4.3608	2.3142	-84.98594992	32.362527557
3097	24.29	872.68	0.1784	13.6808	0.0000	2.3997	3.8673	0.0000	0.0000	0.0000	0.0000	2.0628	4.4825	1.8992	-84.99302635	32.544098634
3099	23.46	938.63	0.1693	14.8951	0.0000	2.4868	0.0000	0.0000	0.0000	0.0000	0.0000	0.3245	4.5663	1.6917	-85.00728026	32.907030481
3100	23.21	950.17	0.1691	15.0874	0.0000	2.5372	0.0000	0.0000	0.0000	0.0000	0.0000	0.5473	4.5548	1.8218	-85.01445824	33.088394079
3101	22.93	957.69	0.1710	14.7983	0.0000	2.7475	0.0000	0.0000	0.0000	0.0000	0.0000	0.4126	4.5534	1.8765	-85.02167054	33.269691352
3102	22.46	968.06	0.1746	15.8543	0.0000	2.5375	0.0000	0.0000	0.0000	0.0000	0.0000	0.4665	4.5551	1.8384	-85.02891743	33.450923726
3103	21.95	982.35	0.1794	17.7609	0.0000	2.7339	0.0000	0.0000	0.0000	0.0000	0.0000	0.5970	4.4937	2.4621	-85.03619914	33.632092629
3104	21.56	1006.14	0.1843	18.9416	0.0000	2.6730	0.0000	0.0000	0.0000	0.0000	0.0000	0.3560	4.4942	2.4915	-85.04351594	33.813199498
3105	21.62	1007.54	0.1883	18.6450	0.0000	3.0126	0.0000	0.0000	0.0000	0.0000	0.0000	2.0612	4.4621	2.1370	-85.05086808	33.994245772
3106	21.55	1009.06	0.1906	17.4476	0.0000	3.2966	0.0000	0.0000	0.0000	0.0000	0.0000	2.2892	4.4263	2.2523	-85.0582558	34.175232895
3107	21.29	1027.29	0.1926	16.8696	0.0000	3.4648	0.0000	0.0000	1.2912	0.0000	0.0000	2.9973	4.2112	2.7430	-85.06567938	34.356162318
3108	20.94	1056.02	0.1950	16.5517	0.0000	3.3218	0.0000	0.0000	1.5396	0.0000	0.0000	2.6507	4.3635	2.3325	-85.07313907	34.537035497
3109	20.66	1081.39	0.1972	18.5405	0.0000	2.7184	0.0000	0.0000	0.6035	0.0000	0.0000	2.1186	4.4663	2.0345	-85.08063514	34.717853893
3110	20.64	1090.15	0.1983	17.7915	0.0000	3.0391	0.0000	0.0000	0.2265	0.0087	0.0000	1.8494	4.4540	2.3675	-85.08816785	34.898618976
3111	20.60	1097.68	0.1954	18.0132	0.0000	2.7867	0.0000	0.0000	2.4535	1.3584	0.0000	2.9688	4.3610	1.6476	-85.09573748	35.079332218
3112	20.44	1110.25	0.1936	18.2597	0.0000	2.7085	0.0000	0.0000	2.5008	1.2200	0.0000	2.6314	4.4541	1.1413	-85.10334429	35.2599951
3113	19.75	1131.66	0.1966	19.1096	0.0000	2.3928	0.0000	0.0000	2.7606	0.2489	0.0000	1.2778	4.5844	0.3814	-85.11098856	35.440609109
3114	19.38	1107.81	0.2009	18.3521	0.0000	3.2316	0.0000	0.0000	2.0863	0.4970	0.0000	1.5110	4.5705	0.6276	-85.11867056	35.621175739
3115	18.90	1094.70	0.2058	18.5366	0.0000	2.0941	0.0000	0.0000	2.6236	0.5843	0.0000	0.7479	4.5925	0.7654	-85.12639059	35.801696491
3116	18.66	1103.78	0.2086	18.4285	0.0000	1.0681	0.0000	0.0000	2.6769	0.7568	0.0000	0.3328	4.6014	0.6863	-85.13414891	35.982172873
3117	18.78	1104.65	0.2117	20.5457	0.0000	1.0955	0.0000	0.0000	3.1491	1.1626	0.0000	1.1955	4.5815	0.7117	-85.14194581	36.1626064
3118	19.25	1078.44	0.2135	20.8609	0.0000	1.9579	0.0000	0.0000	3.7912	1.2614	0.0000	1.2681	4.5872	0.2061	-85.14978159	36.342998595
3119	19.82	1038.08	0.2132	20.1281	0.0000	2.7383	0.0000	0.0000	2.9914	2.0626	0.0000	1.5672	4.5671	0.6624	-85.15765654	36.523350991
3120	19.71	1035.27	0.2177	17.7053	0.0000	2.0969	0.0000	0.0000	1.6399	2.2753	0.0000	0.3623	4.5796	1.4069	-85.16557094	36.703665125
3121	19.78	1032.48	0.2226	16.1656	0.0000	2.5339	0.0000	0.0000	1.7582	1.3297	0.0000	0.8203	4.5748	1.3136	-85.1735251	36.883942546
3122	19.56	1050.03	0.2269	16.1057	0.0000	2.4589	0.0000	0.0000	0.0710	3.3478	0.0000	2.6434	4.4095	1.9041	-85.18151932	37.064184809
3123	19.50	1049.64	0.2281	16.2846	0.0000	2.9210	0.0000	0.0000	2.3496	2.4421	0.0000	2.1339	4.4475	2.2129	-85.1895539	37.244393479
3124	19.35	1038.55	0.2278	17.9912	0.0000	2.8124	0.0000	0.0000	3.1019	2.4614	0.0000	2.1451	4.4385	2.2830	-85.19762914	37.424570131
3125	19.31	1014.78	0.2273	15.7916	0.0000	2.3566	0.0000	0.0000	2.2185	3.1996	0.0000	2.1000	4.4956	1.6505	-85.20574535	37.604716347
3126	19.38	987.52	0.2271	14.7241	0.0000	2.2394	0.0000	0.0000	2.3355	2.4229	0.0000	1.3065	4.5722	0.9360	-85.21390286	37.784833721
3127	19.30	971.04	0.2280	16.0094	0.0000	1.5582	0.0000	0.0000	0.9744	2.1981	0.0000	1.5299	4.5764	0.2000	-85.22210197	37.964923855
3128	19.13	963.45	0.2301	16.0177	0.0000	2.2692	0.0000	0.0000	0.7058	3.2837	0.0000	2.2576	4.5178	0.5892	-85.230343	38.144988361
3129	18.85	964.83	0.2325	16.1967	0.0000	1.9751	0.0709	0.0000	0.1920	3.5001	0.0000	2.9488	4.4110	0.4465	-85.23862627	38.325028863
3130	18.66	955.86	0.2319	16.1398	0.0000	2.2784	0.0000	0.0000	1.3845	2.3667	0.0000	2.1426	4.5340	0.2961	-85.24695212	38.505046995
3131	18.55	934.73	0.2289	14.0903	0.0000	2.7506	0.2167	0.0000	1.6299	3.0785	0.0000	1.6658	4.5452	1.2606	-85.25532086	38.6850444
3132	18.17	924.11	0.2264	14.2648	0.3522	1.7728	0.0000	0.0000	0.0321	4.1266	0.0000	3.2993	4.1534	2.5060	-85.26373284	38.865022735
3133	17.73	915.77	0.2257	14.3513	1.0610	2.0118	0.0000	0.0000	0.0000	4.4618	0.0000	3.3396	3.1537	3.9390	-85.27218838	39.044983667
3134	17.40	902.76	0.2273	14.8637	1.6729	2.1317	0.0000	0.0000	0.0000	4.4734	0.0000	3.5145	2.9635	3.9127	-85.28068783	39.224928874
3135	17.14	891.30	0.2310	16.0801	2.4384	2.4177	0.1460	0.0000	0.0466	4.2670	0.0000	3.6964	3.5455	3.3336	-85.28923152	39.404860047
3136	16.86	879.86	0.2358	16.8810	2.1256	2.4032	0.0640	0.0000	0.0009	4.4090	0.0000	3.3724	3.7450	3.4513	-85.29781982	39.584778889
3137	16.61	867.04	0.2409	17.3253	2.4770	2.3783	0.2232	0.0054	0.0000	4.3827	0.0000	3.2282	2.8522	4.1016	-85.30645305	39.764687117
3138	16.39	851.59	0.2450	17.8833	2.7414	3.0911	0.0002	0.6923	0.0000	4.1665	0.0000	3.6806	2.7228	3.8735	-85.31513159	39.944586458
3139	16.35	828.84	0.2485	17.3303	2.2228	2.6667	2.0011	0.6198	1.0091	4.2391	0.0000	3.4159	2.6009	4.0789	-85.32385578	40.124478656
3140	16.39	809.55	0.2518	16.8539	2.3887	2.5676	3.7182	0.0611	0.5436	3.6283	0.0000	3.1643	1.7879	4.2952	-85.33262599	40.304365465
3141	16.42	797.12	0.2536	16.4725	4.2244	1.6736	2.2311	0.5191	0.0330	3.0111	0.0000	3.8612	0.5937	3.9828	-85.34144258	40.484248655
3142	16.43	786.69	0.2537	15.9341	3.6137	1.9211	3.0478	0.0263	0.1968	3.6565	0.0000	2.4839	1.0083	4.4804	-85.35030592	40.66413001
3143	16.41	778.04	0.2533	15.8082	3.5739	2.1773	2.6150	0.0794	0.0016	3.8206	0.0000	2.7727	1.6054	4.4070	-85.35921638	40.844011329
3144	16.28	774.18	0.2526	16.0853	3.2697	2.4878	2.7374	0.6632	0.3574	3.8832	0.0000	3.2462	1.1409	4.3065	-85.36817435	41.023894425
3145	16.11	771.03	0.2533	16.4143	3.6830	2.7402	2.4383	1.9210	0.8952	3.3345	0.0000	3.7713	1.8275	3.9767	-85.37718019	41.203781126
3146	15.96	765.06	0.2564	16.9158	3.5794	3.3154	1.8499	2.3806	0.3287	3.1325	0.0000	3.7321	3.0215	3.7065	-85.3862343	41.383673277
3147	15.93	756.41	0.2590	15.8863	3.7379	3.4525	0.5915	2.5413	0.0908	1.5476	0.0000	1.5654	4.0283	3.7389	-85.39533706	41.563572739
3148	15.99	746.12	0.2612	15.6162	3.1404	3.5930	0.0000	2.4751	0.0438	1.2959	0.0000	1.0979	4.3268	3.1906	-85.40448887	41.743481389
3149	16.05	743.75	0.2619	16.0753	3.8463	2.7046	0.0000	2.2174	0.0000	1.6201	0.0000	2.1799	4.2697	3.1202	-85.41369013	41.923401121
3150	16.05	758.81	0.2590	15.7343	3.6560	1.7411	0.0000	2.2785	0.0000	0.1952	0.0000	1.8514	4.0477	3.6728	-85.42294123	42.103333845
3151	16.02	773.02	0.2555	15.6870	1.3149	1.9694	0.0000	2.1348	0.0000	0.5846	0.0000	0.0428	4.4155	2.9566	-85.43224258	42.283281492
3152	15.77	774.49	0.2546	16.0421	3.2251	2.2690	0.3833	2.5173	0.0000	1.4387	0.0000	0.7432	4.4296	2.8330	-85.4415946	42.463246007
3153	15.62	761.50	0.2543	16.5388	3.5506	3.3208	0.7349	2.5717	0.0000	1.8624	0.0000	1.1224	4.3434	3.1336	-85.45099769	42.643229357
3154	15.39	758.39	0.2509	16.5459	4.1009	2.8339	1.3659	1.8275	0.0000	1.7977	0.0000	2.4283	4.0432	3.5453	-85.46045228	42.823233525
3155	15.20	756.07	0.2470	16.4854	3.8181	3.2164	0.8225	2.0115	0.0000	2.4554	0.0000	1.6649	4.2884	3.2134	-85.46995879	43.003260517
3156	14.92	752.77	0.2445	16.3752	3.8021	3.1655	1.0946	2.2306	0.0000	2.7127	0.0000	1.1385	4.2371	3.4234	-85.47951764	43.183312356
3157	14.67	744.54	0.2461	16.4394	3.5961	3.7001	1.3354	2.4921	0.0000	0.8263	0.0000	1.0805	4.2642	3.3655	-85.48912928	43.363391086
3158	14.37	736.38	0.2506	16.5795	3.6962	3.8300	0.8513	1.9801	0.0000	1.1775	0.0000	2.0355	4.2819	3.1340	-85.49879414	43.543498773
3159	13.97	732.13	0.2558	16.5495	3.7194	3.6900	0.8735	1.9251	0.0000	1.3356	0.0000	1.4311	4.3813	2.9380	-85.50851267	43.723637503
3160	13.62	725.90	0.2605	17.4800	2.9825	3.8364	0.0611	2.2549	0.0000	1.8444	0.0000	1.6948	4.3682	2.9259	-85.5182853	43.903809384
3161	13.41	713.73	0.2638	17.8857	2.8163	4.0544	0.2267	2.6305	0.0000	0.2090	0.0000	1.9471	4.3005	3.1027	-85.5281125	44.084016548
3162	13.16	710.57	0.2647	17.8986	2.6806	4.2377	0.0000	2.3729	0.0000	0.0000	0.0000	1.6624	4.3877	2.8490	-85.53799473	44.264261148
3163	13.46	704.64	0.2635	18.0450	2.5647	4.2779	0.0000	2.0589	0.0000	0.0000	0.0000	1.8045	4.3517	2.9609	-85.54793243	44.444545361
3164	13.61	713.49	0.2593	18.3475	1.9877	4.1667	0.0115	2.0160	0.0000	0.0165	0.0000	2.2153	4.3651	2.7197	-85.5579261	44.62487139
3165	14.01	711.91	0.2526	17.5589	0.2465	3.5623	0.3496	1.9556	0.0000	1.0773	0.0000	1.2553	4.4157	2.8185	-85.56797619	44.805241459
3167	14.05	710.12	0.2490	16.0278	2.9932	2.4569	1.8422	1.9913	0.0000	2.3615	0.0000	0.9004	4.3684	3.0738	-85.58824757	45.16612275
3170	12.23	751.42	0.2662	15.6690	2.3821	4.0615	2.0927	3.2615	0.0000	0.6503	0.0000	1.9834	4.0522	3.6431	-85.65046694	46.250063205
3171	11.88	764.74	0.2626	15.4927	0.1963	4.0544	0.2887	3.7096	0.0000	1.3759	0.0000	1.0749	3.9909	3.8279	-85.6610471	46.430934177
3172	11.75	765.76	0.2585	15.7540	0.2659	4.2130	0.0000	3.2294	0.0000	2.2894	0.0000	2.2393	3.9909	3.6765	-85.67168874	46.611872942
3218	24.74	796.39	0.2041	8.9714	0.0000	2.7937	4.4504	0.0000	0.0000	0.0000	0.0000	2.2069	4.3731	2.6827	-84.71731091	30.730748393
3219	24.86	787.79	0.1955	7.8905	0.0000	2.2223	4.5301	0.0000	0.0000	0.0000	0.0000	1.5146	4.4685	2.4179	-84.72361691	30.913028297
3220	24.86	782.98	0.1878	8.3659	0.0000	1.9298	4.5551	0.0000	0.0000	0.0000	0.0000	2.3853	4.2727	3.0166	-84.72995224	31.095225174
3221	24.82	783.06	0.1835	8.8423	0.0000	2.0434	4.5463	0.0000	0.0000	0.0000	0.0000	2.4405	4.0827	3.4725	-84.7363171	31.277340408
3222	24.78	786.08	0.1824	9.6898	0.0000	2.2895	4.5232	0.0000	0.0000	0.0000	0.0000	2.0201	4.2322	3.2807	-84.7427117	31.459375383
3223	24.71	792.32	0.1825	9.8469	0.0000	2.4517	4.5042	0.0000	0.0000	0.0000	0.0000	0.9217	4.4557	2.6651	-84.74913625	31.641331488
3224	24.61	801.01	0.1827	10.2039	0.0000	1.9628	4.5526	0.0000	0.0000	0.0000	0.0000	0.1001	4.5498	1.9847	-84.75559096	31.823210113
3225	24.59	809.38	0.1826	10.2161	0.0000	2.2446	4.5279	0.0000	0.0000	0.0000	0.0000	0.0000	4.5279	2.2446	-84.76207604	32.005012654
3226	24.66	815.70	0.1823	9.7213	0.0000	2.6145	4.4812	0.0000	0.0000	0.0000	0.0000	1.3547	4.4912	2.2924	-84.7685917	32.186740508
3227	24.65	826.04	0.1817	9.8597	0.0000	2.7534	4.4579	0.0000	0.0000	0.0000	0.0000	1.8558	4.4522	2.3782	-84.77513817	32.368395075
3228	24.37	850.97	0.1800	11.0381	0.0000	2.7678	4.2637	0.0000	0.0000	0.0000	0.0000	2.3660	4.3284	2.8047	-84.78171566	32.549977761
3230	23.29	922.76	0.1741	15.3141	0.0000	2.6050	0.0000	0.0000	1.3749	0.0000	0.0000	0.5660	4.4872	2.5150	-84.79496459	32.91293313
3231	23.03	936.04	0.1737	15.3670	0.0000	2.6078	0.0000	0.0000	0.0000	0.0000	0.0000	0.5257	4.4939	2.4712	-84.80163648	33.094308643
3232	22.77	944.05	0.1754	14.5419	0.0000	2.6376	0.0000	0.0000	0.0000	0.0000	0.0000	0.5181	4.5451	1.9667	-84.80834029	33.275617934
3233	22.51	950.03	0.1781	15.5959	0.0000	2.6916	0.0000	0.0000	0.0000	0.0000	0.0000	0.8609	4.5322	2.0376	-84.81507625	33.45686243
3234	22.04	969.10	0.1817	16.6570	0.0000	2.5167	0.0000	0.0000	0.0000	0.0000	0.0000	1.2711	4.5146	2.0912	-84.82184458	33.638043563
3235	21.69	990.12	0.1857	15.8934	0.0000	2.5143	0.0000	0.0000	0.0000	0.0000	0.0000	1.2652	4.4744	2.4608	-84.82864553	33.819162766
3236	21.55	997.11	0.1888	17.1644	0.0000	2.8062	0.0000	0.0000	0.0000	0.0000	0.0000	1.6292	4.5092	1.9527	-84.83547933	34.000221481
3238	21.21	1030.53	0.1926	14.9371	0.0000	3.1341	0.0000	0.0000	2.7650	0.0000	0.0000	3.1840	4.2722	1.9712	-84.84924644	34.362163236
3239	21.19	1052.43	0.1965	15.2524	0.0000	3.3281	0.0000	0.0000	2.3431	0.0000	0.0000	3.2428	4.1938	2.4086	-84.85618023	34.543049184
3240	21.01	1069.84	0.2017	18.4662	0.0000	3.4138	0.0000	0.0000	1.0811	0.0000	0.0000	2.7390	4.2860	2.6983	-84.86314784	34.723880462
3241	20.76	1078.84	0.2065	18.4542	0.0000	3.4450	0.0000	0.0000	1.5438	0.0000	0.0000	3.1280	4.2280	2.4504	-84.87014951	34.904658537
3242	20.57	1090.91	0.2032	18.7100	0.0000	3.1591	0.0000	0.0000	2.9580	0.2136	0.0000	2.3021	4.4342	2.1659	-84.8771855	35.085384885
3243	20.48	1099.42	0.1993	19.3619	0.0000	3.1220	0.0000	0.0000	2.7331	0.6742	0.0000	2.3824	4.4527	1.8418	-84.88425606	35.266060987
3244	20.37	1103.24	0.1973	18.3952	0.0000	3.4338	0.0000	0.0000	3.1163	1.0524	0.0000	2.9172	4.3601	1.8325	-84.89136145	35.446688332
3245	19.75	1103.60	0.2000	19.0958	0.0000	3.0776	0.0000	0.0000	2.8954	0.8979	0.0000	2.4903	4.4792	1.0179	-84.89850191	35.627268414
3246	18.83	1119.87	0.2052	18.5773	0.0000	2.1654	0.0000	0.0000	3.2668	0.5663	0.0000	1.0942	4.5849	0.7021	-84.90567772	35.807802736
3247	18.63	1113.48	0.2096	19.2115	0.0000	1.0722	0.0000	0.0000	2.9832	1.1772	0.0000	0.2836	4.6084	0.2955	-84.91288913	35.988292806
3248	18.74	1099.26	0.2141	21.9738	0.0000	0.3924	0.0000	0.0000	2.3169	1.7990	0.0000	1.2527	4.5898	0.0241	-84.92013642	36.168740141
3249	18.91	1077.41	0.2179	21.3119	0.0000	1.3161	0.0000	0.0000	2.8645	1.7161	0.0000	1.9114	4.5564	0.0000	-84.92741984	36.349146266
3250	19.05	1052.27	0.2203	20.9021	0.0000	2.2379	0.0000	0.0000	3.6226	0.8183	0.0000	0.7977	4.6027	0.0299	-84.93473967	36.529512713
3251	19.21	1036.22	0.2214	18.8286	0.0000	1.6829	0.0000	0.0000	3.1325	1.0893	0.0000	0.0626	4.6106	0.3332	-84.94209619	36.709841022
3252	19.58	1020.49	0.2223	16.9968	0.0000	1.7227	0.0000	0.0000	0.4691	2.0625	0.0000	0.4217	4.5924	1.0105	-84.94948967	36.890132742
3253	19.40	1040.60	0.2260	18.0951	0.0000	2.4338	0.0000	0.0000	1.3647	3.0590	0.0000	2.4027	4.4623	1.6596	-84.95692039	37.07038943
3254	19.38	1050.50	0.2283	17.8373	0.0000	3.0170	0.0000	0.0000	2.1363	2.1514	0.0000	1.9970	4.4206	2.5245	-84.96438862	37.250612653
3255	19.16	1044.97	0.2294	17.8228	0.0000	2.2731	0.0000	0.0000	2.3677	1.7577	0.0000	1.1166	4.5569	1.5394	-84.97189467	37.430803985
3256	19.24	1011.06	0.2294	17.5532	0.0000	2.3235	0.0000	0.0000	2.0230	1.3705	0.0000	0.5543	4.5960	0.7755	-84.97943881	37.610965012
3257	19.34	978.85	0.2293	15.6976	0.0000	2.2002	0.0000	0.0000	1.0626	1.3995	0.0000	0.7554	4.6007	0.2766	-84.98702133	37.791097327
3258	19.24	960.22	0.2300	16.0496	0.0000	2.1047	0.0000	0.0000	0.0162	0.8486	0.0000	1.0006	4.5935	0.3657	-84.99464253	37.971202534
3259	19.03	952.83	0.2312	15.7427	0.0000	2.4702	0.0000	0.0000	0.0000	2.4764	0.0000	2.1838	4.5145	1.0244	-85.0023027	38.151282248
3260	18.86	948.82	0.2319	15.9386	0.0000	1.8437	0.0000	0.0000	0.3157	2.6968	0.0000	1.9732	4.5502	0.1438	-85.01000215	38.331338093
3261	18.75	937.88	0.2309	15.5218	0.0000	2.7614	0.1874	0.0000	1.0596	2.1411	0.0000	2.0817	4.5089	1.4264	-85.01774117	38.511371704
3262	18.56	922.98	0.2290	15.0720	0.0000	2.7817	0.9988	0.0000	0.6688	2.5913	0.0000	2.6029	4.4402	1.5479	-85.02552008	38.691384727
3263	18.17	914.67	0.2272	14.2304	0.0444	1.6846	0.0000	0.0000	0.0447	4.0024	0.0000	3.3720	4.1766	2.1652	-85.03333918	38.871378818
3264	17.83	902.21	0.2265	14.1425	0.2226	1.8787	0.0000	0.0000	0.0000	4.0413	0.0000	3.1230	4.2615	2.2373	-85.04119878	39.051355648
3265	17.34	898.34	0.2275	14.3953	0.8278	1.7544	0.0000	0.0000	0.0000	4.3982	0.0000	3.5173	3.6211	3.4635	-85.0490992	39.231316895
3266	17.14	890.12	0.2314	15.5840	2.3305	2.5945	0.3074	0.0000	0.2646	3.9623	0.0000	3.3362	4.1702	2.3188	-85.05704076	39.411264252
3267	16.88	875.92	0.2353	16.5151	2.5278	2.8875	0.0184	0.0000	0.0014	4.2459	0.0000	2.9452	4.3323	2.0629	-85.06502378	39.591199424
3268	16.62	858.73	0.2398	17.3629	2.5647	3.3206	0.0000	0.0441	0.0000	4.1233	0.0000	3.1791	4.0603	3.0438	-85.07304859	39.771124129
3269	16.24	844.28	0.2440	17.6808	3.1741	2.9442	1.5682	0.0428	0.0084	4.0298	0.0000	3.7972	3.2009	3.5225	-85.0811155	39.951040096
3270	16.09	821.30	0.2487	17.8606	2.5729	2.1580	2.8649	0.2694	0.3766	4.1578	0.0000	3.6128	2.1818	4.0442	-85.08922487	40.13094907
3271	16.25	792.80	0.2543	17.1680	4.0653	2.1737	0.5968	0.0574	0.1473	3.5522	0.0000	3.9288	1.2572	3.8844	-85.09737702	40.310852808
3272	16.43	775.39	0.2572	16.4599	4.2048	2.2676	1.5683	0.2636	0.0000	3.1016	0.0000	3.8932	1.1048	3.9301	-85.10557228	40.490753081
3273	16.53	767.86	0.2558	15.9996	3.6350	1.8261	3.1166	0.1675	0.0368	3.6129	0.0000	2.3005	0.7441	4.5099	-85.11381101	40.670651675
3274	16.44	762.94	0.2543	16.0929	3.4992	1.6649	3.1825	0.0015	0.0009	3.7236	0.0000	2.3809	0.7841	4.4998	-85.12209356	40.850550389
3275	16.32	756.91	0.2535	16.3282	0.7062	2.7002	3.3790	0.8120	0.0832	4.0252	0.0000	3.2724	2.1042	4.2257	-85.13042026	41.03045104
3276	16.11	754.54	0.2538	16.3487	2.4925	2.5680	2.9331	1.7345	0.5641	3.9859	0.0000	3.4578	2.0525	4.1505	-85.13879148	41.210355457
3277	15.88	752.89	0.2554	16.7593	3.7710	2.6878	1.3636	1.6272	0.7000	3.5146	0.0000	3.5359	2.4730	4.0398	-85.14720757	41.390265487
3278	15.71	750.74	0.2573	16.3243	3.9772	3.0492	0.5487	2.4326	0.4312	1.7690	0.0000	2.6217	3.9772	3.5799	-85.1556689	41.570182993
3279	15.71	742.29	0.2591	16.2010	3.1471	3.7408	0.0460	2.6714	0.0129	0.9579	0.0000	1.2593	4.2293	3.4279	-85.16417582	41.750109854
3280	15.76	736.71	0.2603	16.3121	3.9107	2.9968	0.0121	2.1839	0.0000	0.2698	0.0000	2.1825	3.4958	4.1134	-85.17272872	41.930047965
3281	15.72	738.30	0.2604	16.0677	3.0248	2.8113	0.3740	2.5646	0.0000	0.7284	0.0000	1.7097	4.0143	3.7397	-85.18132795	42.109999241
3282	15.67	739.50	0.2604	16.0855	2.7191	2.3644	0.1938	2.5540	0.0000	1.3349	0.0000	0.4204	4.3678	3.1183	-85.18997391	42.28996561
3283	15.54	738.78	0.2609	16.1237	3.7071	2.2158	1.2848	2.7514	0.0000	1.1284	0.0000	2.2271	4.2279	3.2250	-85.19866697	42.469949024
3284	15.44	732.51	0.2608	16.3982	4.1973	2.1235	0.9698	2.2541	0.0000	0.6790	0.0000	3.1917	3.8890	3.3948	-85.20740752	42.649951449
3285	15.30	734.88	0.2566	16.1776	4.3023	2.3924	0.7075	2.0304	0.0000	1.0933	0.0000	2.2094	3.9146	3.7787	-85.21619594	42.829974873
3286	15.17	735.75	0.2519	16.3074	4.1607	3.0256	0.7298	1.7947	0.0000	1.8619	0.0000	0.8932	4.2497	3.4169	-85.22503264	43.010021302
3287	14.95	733.29	0.2487	16.3816	4.0003	3.2203	0.4370	2.7821	0.0000	1.1405	0.0000	0.1959	4.3814	3.0836	-85.23391801	43.190092761
3288	14.64	723.31	0.2514	16.3345	4.1059	2.8848	0.5996	2.7866	0.0000	0.2078	0.0000	0.0068	4.3349	3.2457	-85.24285245	43.370191298
3289	14.29	711.27	0.2571	16.4093	3.8787	3.4738	0.3773	2.5856	0.0000	1.4295	0.0000	1.6317	4.1693	3.5030	-85.25183637	43.550318979
3290	13.92	699.04	0.2636	16.4542	3.8648	3.3547	0.2493	2.7074	0.0000	1.6418	0.0000	1.0667	4.3212	3.2114	-85.26087019	43.730477895
3291	13.55	686.96	0.2695	17.2281	2.7526	3.6094	0.0695	2.3992	0.0000	2.6305	0.0000	1.8582	4.2851	3.1770	-85.26995431	43.910670156
3292	13.13	681.18	0.2717	17.4280	2.9161	3.5701	0.0489	2.5766	0.0000	1.4125	0.0000	2.3498	4.2345	3.1567	-85.27908917	44.090897894
3293	12.93	675.80	0.2731	17.4522	2.7139	4.0581	0.0000	2.2382	0.0000	0.0000	0.0000	1.1370	4.3400	3.1432	-85.28827518	44.271163268
3294	13.03	678.42	0.2742	17.6610	2.5883	4.2831	0.0122	2.0631	0.0000	0.0000	0.0000	1.7430	4.3793	2.8622	-85.29751278	44.451468456
3295	13.13	688.47	0.2740	17.4725	0.9583	4.4532	0.0734	2.2883	0.0000	0.0000	0.0000	2.0494	4.3821	2.7233	-85.30680241	44.631815662
3296	13.62	692.63	0.2686	17.0744	1.9615	4.0406	0.3835	2.1702	0.0000	0.2952	0.0000	1.3393	4.4150	2.8032	-85.31614449	44.812207115
3297	14.00	703.56	0.2614	16.8072	3.2552	3.4999	1.1586	2.4621	0.0000	1.1586	0.0000	1.7040	4.2584	3.2886	-85.32553949	44.992645069
3298	13.99	717.71	0.2583	16.6661	2.6392	2.5311	0.6543	2.7331	0.0000	0.7896	0.0000	2.1893	4.1906	3.3326	-85.33498785	45.173131804
3301	12.07	756.62	0.2663	15.4453	0.7778	3.7975	2.5804	3.7712	0.0000	0.4696	0.0000	1.7558	3.6176	4.0937	-85.39282442	46.2572077
3302	11.85	769.57	0.2620	15.8785	0.1150	3.4603	2.9707	3.8063	0.0000	2.0234	0.0000	2.1733	3.0295	4.2976	-85.40265935	46.438102043
3303	11.63	784.96	0.2567	15.6849	1.0749	4.1393	1.5345	3.2180	0.0000	2.2714	0.0000	2.0214	3.9754	3.7419	-85.41255144	46.619064415
3349	24.75	788.35	0.2002	9.3572	0.0000	2.4774	4.5008	0.0000	0.0000	0.0000	0.0000	0.8698	4.4198	2.8643	-84.51085673	30.736093757
3350	24.91	777.55	0.1930	8.2634	0.0000	2.6229	4.4799	0.0000	0.0000	0.0000	0.0000	2.2553	4.3282	2.8708	-84.51668415	30.918383614
3351	24.95	770.15	0.1873	7.9527	0.0000	1.7677	4.5658	0.0000	0.0000	0.0000	0.0000	1.7365	4.4419	2.5169	-84.52253867	31.100590532
3352	24.91	767.54	0.1839	8.8758	0.0000	1.8012	4.5638	0.0000	0.0000	0.0000	0.0000	2.1676	4.2600	3.1550	-84.52842048	31.282715895
3353	24.89	766.45	0.1830	9.3614	0.0000	2.9440	4.4189	0.0000	0.0000	0.0000	0.0000	2.1330	4.1020	3.5293	-84.53432978	31.464761087
3354	24.79	771.56	0.1835	9.5888	0.0000	2.6631	4.4735	0.0000	0.0000	0.0000	0.0000	1.9325	4.2661	3.2128	-84.54026676	31.646727498
3355	24.66	780.15	0.1847	9.7927	0.0000	2.4450	4.5050	0.0000	0.0000	0.0000	0.0000	0.2886	4.4941	2.4993	-84.54623161	31.828616519
3356	24.66	786.76	0.1851	10.0006	0.0000	1.7472	4.5671	0.0000	0.0000	0.0000	0.0000	0.0000	4.5667	1.7538	-84.55222454	32.010429546
3357	24.67	796.54	0.1844	10.0709	0.0000	2.5348	4.4930	0.0000	0.0000	0.0000	0.0000	0.9460	4.4930	2.4014	-84.55824573	32.192167977
3358	24.54	812.87	0.1838	9.9734	0.0000	2.3672	4.5145	0.0000	0.0000	0.0000	0.0000	1.6259	4.5149	1.8795	-84.56429539	32.373833215
3359	24.29	833.94	0.1825	8.7661	0.0000	2.2288	4.5295	0.0000	0.0000	0.0000	0.0000	0.3205	4.5329	2.1513	-84.57037373	32.555426664
3361	23.29	902.11	0.1778	16.3000	0.0000	2.7234	0.0000	0.0000	2.2455	0.0000	0.0000	0.9641	4.4753	2.5302	-84.58261723	32.918403839
3362	23.05	914.64	0.1779	15.3557	0.0000	3.0035	0.0000	0.0000	0.0000	0.0000	0.0000	0.9990	4.4189	2.8495	-84.58878281	33.099790398
3363	22.70	928.53	0.1803	14.3379	0.0000	3.0040	0.0000	0.0000	0.0000	0.0000	0.0000	1.5928	4.4152	2.7335	-84.59497789	33.281110831
3364	22.33	946.36	0.1826	15.8285	0.0000	2.6654	0.0000	0.0000	0.0000	0.0000	0.0000	1.4970	4.4822	2.3128	-84.60120269	33.462366566
3365	22.12	958.68	0.1845	17.1531	0.0000	2.7823	0.0000	0.0000	0.0000	0.0000	0.0000	2.3180	4.4445	2.0396	-84.60745741	33.643559035
3366	21.79	981.17	0.1871	15.7664	0.0000	2.6831	0.0000	0.0000	0.0000	0.0000	0.0000	1.9607	4.4734	2.1093	-84.61374228	33.824689674
3367	21.43	1004.69	0.1894	16.4185	0.0000	2.5526	0.0000	0.0000	0.0099	0.0000	0.0000	1.8487	4.4896	2.0233	-84.6200575	34.005759923
3368	21.23	1018.84	0.1902	19.0115	0.0000	2.3703	0.0000	0.0000	0.4607	0.0000	0.0000	1.3412	4.5476	1.5628	-84.62640331	34.186771231
3369	20.84	1082.05	0.1932	19.3306	0.0000	2.3702	0.0000	0.0000	0.7785	0.0000	0.0000	1.1418	4.5493	1.6680	-84.63277993	34.36772505
3370	20.74	1123.08	0.1966	18.7896	0.0000	2.5235	0.0000	0.0000	1.2134	0.0000	0.0000	1.3032	4.5245	1.9558	-84.63918757	34.548622836
3371	20.01	1169.52	0.2016	22.0950	0.0000	2.3145	0.0000	0.0000	1.4721	0.0000	0.0000	1.3036	4.5431	1.6753	-84.64562647	34.729466055
3372	19.49	1170.81	0.2067	24.4745	0.0000	2.4513	0.0000	0.0000	1.8298	0.0000	0.0000	1.1008	4.5763	1.0425	-84.65209686	34.910256176
3373	20.29	1105.55	0.2077	23.8100	0.0000	3.1358	0.0000	0.0000	3.3225	0.0113	0.0000	2.0067	4.5317	0.9714	-84.65859896	35.090994674
3374	20.48	1087.58	0.2041	17.9774	0.0000	3.5501	0.0000	0.0000	2.4256	0.0148	0.0000	2.3685	4.4983	0.8966	-84.66513301	35.271683033
3375	20.27	1089.04	0.2007	16.6243	0.0000	3.0855	0.0000	0.0000	2.0249	0.0690	0.0000	2.2379	4.5039	1.1812	-84.67169925	35.452322741
3376	20.13	1080.61	0.2002	17.3651	0.0000	3.1441	0.0000	0.0000	3.1287	0.6170	0.0000	2.5429	4.4521	1.4982	-84.67829792	35.632915295
3377	19.81	1081.28	0.2045	19.3049	0.0000	2.5118	0.0000	0.0000	3.1284	0.6881	0.0000	1.8346	4.5558	0.4406	-84.68492925	35.813462197
3378	18.86	1116.53	0.2116	23.9002	0.0000	0.9538	0.0000	0.0000	2.6062	0.2950	0.0000	0.5695	4.6075	0.0037	-84.69159349	35.993964958
3379	18.88	1096.93	0.2174	24.9163	0.0000	1.3228	0.0000	0.0000	1.8434	0.0000	0.0000	0.8658	4.6014	0.0000	-84.69829088	36.174425095
3380	18.75	1075.91	0.2226	22.8016	0.0000	1.4016	0.0000	0.0000	2.0217	1.1176	0.0000	1.4781	4.5786	0.2163	-84.70502168	36.354844133
3381	18.69	1052.85	0.2267	20.1970	0.0000	1.0909	0.0000	0.0000	3.0571	0.1935	0.0000	0.2511	4.6109	0.1290	-84.71178613	36.535223607
3382	19.02	1029.41	0.2264	21.0684	0.0000	1.4444	0.0000	0.0000	3.5042	0.1398	0.0000	0.0143	4.6145	0.0496	-84.71858448	36.715565058
3383	19.24	1019.78	0.2256	17.3798	0.0000	2.5718	0.0000	0.0000	2.8442	1.6797	0.0000	0.7675	4.5616	1.6307	-84.725417	36.895870035
3384	19.28	1025.92	0.2274	19.6044	0.0000	2.4410	0.0000	0.0000	1.5233	0.0368	0.0000	1.7732	4.5346	1.3673	-84.73228393	37.076140097
3385	19.14	1035.89	0.2294	18.3395	0.0000	2.3894	0.0000	0.0000	1.3772	2.1424	0.0000	2.0120	4.4768	2.0239	-84.73918555	37.256376811
3386	19.14	1022.52	0.2305	17.7604	0.0000	2.3704	0.0000	0.0000	1.9548	2.3207	0.0000	1.9049	4.5068	1.7324	-84.74612211	37.436581754
3387	19.28	989.13	0.2310	18.2477	0.0000	2.5701	0.0000	0.0000	1.5992	2.9878	0.0000	1.8417	4.5339	1.2718	-84.75309387	37.616756512
3388	19.37	957.19	0.2308	16.1319	0.0000	2.4246	0.0000	0.0000	0.0079	3.0907	0.0000	0.4241	4.5968	0.8364	-84.76010112	37.796902679
3389	19.20	935.15	0.2312	15.5303	0.0000	2.4069	0.0000	0.0000	0.0000	3.0759	0.0000	1.0908	4.5849	0.7072	-84.76714411	37.977021862
3390	18.99	926.83	0.2316	15.6785	0.0000	2.7265	0.0000	0.0000	0.0000	3.7057	0.0000	1.3445	4.5719	0.8904	-84.77422313	38.157115675
3391	18.82	926.62	0.2313	15.1580	0.0000	2.7426	0.0000	0.0000	0.3689	1.4710	0.0000	0.9549	4.5826	0.9680	-84.78133845	38.337185744
3392	18.58	927.37	0.2305	16.2316	0.0000	1.5043	0.0018	0.0000	0.4600	1.3935	0.0000	1.4753	4.5796	0.1448	-84.78849035	38.517233706
3393	18.47	914.78	0.2291	16.3699	0.0000	2.4671	0.2236	0.0000	0.3703	2.1983	0.0000	2.5005	4.4841	0.7937	-84.79567911	38.697261208
3394	18.27	899.68	0.2277	13.9970	0.0000	2.6948	0.1502	0.0000	0.2206	3.2288	0.0000	2.7079	4.4536	0.7240	-84.80290502	38.877269908
3395	17.96	888.22	0.2272	13.7880	0.0000	2.7789	0.0203	0.0000	0.4940	3.8059	0.0000	3.0307	4.3710	1.1533	-84.81016837	39.057261477
3396	17.64	881.58	0.2284	14.9645	0.7605	3.1358	0.8907	0.0000	1.0774	3.6297	0.0000	2.4820	4.4645	1.4253	-84.81746944	39.237237595
3397	17.12	883.77	0.2307	15.9235	2.5689	2.0881	0.3599	0.0000	0.0462	4.3032	0.0000	3.2834	3.8927	3.3065	-84.82480854	39.417199957
3398	16.78	870.46	0.2328	16.5719	2.7680	2.2851	0.0753	0.0000	0.0000	4.3430	0.0000	3.5827	3.6422	3.3622	-84.83218596	39.597150269
3399	16.50	850.15	0.2351	17.1083	2.7615	2.4476	0.0000	0.0056	0.0000	4.3029	0.0000	3.5443	3.5574	3.5059	-84.83960201	39.77709025
3400	16.19	831.46	0.2392	17.5086	3.4967	2.6888	1.1379	0.1629	0.0000	3.9700	0.0000	3.5535	3.2379	3.7515	-84.84705697	39.957021632
3401	15.99	810.23	0.2455	17.6102	3.4991	1.6306	2.7159	0.4709	0.3157	3.9064	0.0000	3.3337	2.4741	4.1445	-84.85455118	40.136946161
3402	16.14	783.94	0.2523	17.2125	4.2420	1.9973	0.2847	0.0052	0.0253	3.2473	0.0000	3.9181	0.8105	3.9209	-84.86208492	40.316865594
3403	16.38	764.99	0.2560	16.5948	4.3210	2.2370	0.3836	0.0016	0.0000	2.8848	0.0000	3.7109	0.9419	4.0867	-84.86965852	40.496781704
3404	16.53	755.69	0.2553	16.1326	3.8997	1.8276	1.5532	0.7402	0.0000	3.7512	0.0000	1.9238	0.1954	4.5532	-84.8772723	40.67669628
3405	16.41	750.83	0.2540	16.2017	3.6828	1.9903	2.7778	0.0088	0.0000	3.7092	0.0000	2.3430	0.8678	4.5021	-84.88492657	40.856611123
3406	16.25	745.50	0.2530	15.8065	2.5853	1.9857	4.2260	0.0000	0.0000	2.6312	0.0000	1.1375	1.2406	4.5687	-84.89262166	41.03652805
3407	16.07	741.35	0.2527	15.9757	2.7736	2.8129	3.5890	0.1564	0.1611	3.5172	0.0000	2.9902	1.8800	4.3380	-84.9003579	41.216448892
3408	15.81	741.04	0.2533	16.7142	3.6821	2.4517	1.0028	1.2316	0.4814	3.7886	0.0000	3.0549	1.8306	4.3247	-84.90813561	41.396375499
3409	15.55	742.00	0.2549	16.6098	3.8375	3.0120	1.3804	2.0836	0.5147	3.1190	0.0000	3.8090	2.6082	3.7915	-84.91595513	41.576309735
3410	15.39	738.72	0.2570	16.4299	3.7446	3.2428	1.1812	2.7607	0.1185	2.1193	0.0000	3.1002	3.6612	3.7350	-84.9238168	41.75625348
3411	15.39	728.72	0.2591	16.3622	3.9982	2.9983	0.2307	2.1408	0.0000	0.2011	0.0000	1.8317	3.4880	4.1595	-84.93172096	41.936208632
3412	15.37	719.88	0.2608	16.1758	3.4251	2.5197	0.2579	2.5891	0.0000	0.3943	0.0000	1.5689	3.9886	3.7892	-84.93966796	42.116177106
3413	15.36	712.28	0.2620	16.0972	3.1676	1.6399	0.1855	2.8486	0.0000	0.9337	0.0000	0.9085	4.2692	3.3693	-84.94765814	42.296160836
3414	15.33	706.93	0.2626	16.4241	4.0179	2.1800	2.0233	2.4322	0.0000	0.7211	0.0000	2.0977	3.9732	3.7305	-84.95569186	42.476161772
3415	15.29	704.83	0.2622	16.4661	4.3139	2.0589	1.3847	1.5355	0.0000	0.3174	0.0000	2.3026	3.7765	3.8987	-84.96376947	42.656181884
3416	15.27	702.57	0.2596	16.1495	4.2654	2.6496	0.8788	1.6433	0.0000	0.5596	0.0000	1.7399	3.7668	3.9901	-84.97189134	42.83622316
3417	15.20	700.42	0.2565	16.2650	4.1068	3.1776	0.5309	1.7158	0.0000	1.8438	0.0000	1.2147	4.1505	3.5881	-84.98005783	43.016287609
3418	14.97	699.72	0.2543	16.0201	4.1445	2.7767	0.7641	2.7718	0.0000	0.4170	0.0000	0.0257	4.1734	3.6120	-84.9882693	43.19637726
3419	14.62	696.04	0.2565	16.3703	4.1782	2.5894	0.0958	2.6923	0.0000	0.0350	0.0000	0.0043	4.3523	3.1922	-84.99652614	43.376494161
3420	14.35	683.12	0.2616	16.1974	3.8088	3.2356	1.0439	2.5146	0.0000	2.3495	0.0000	0.4545	4.3220	3.2613	-85.00482871	43.556640382
3421	14.02	668.65	0.2677	16.2658	3.8287	3.4127	0.9941	2.6368	0.0000	1.9200	0.0000	0.9913	4.2668	3.3677	-85.0131774	43.736818013
3422	13.62	656.65	0.2733	17.3042	2.0134	4.2000	0.3349	2.9417	0.0000	0.5146	0.0000	2.2330	4.0216	3.6345	-85.02157259	43.917029169
3423	13.33	650.77	0.2771	17.7712	1.4216	4.1606	0.4363	2.4369	0.0000	0.1507	0.0000	2.3092	4.0047	3.6396	-85.03001468	44.097275985
3424	13.02	659.37	0.2789	17.6651	2.1003	3.9923	0.0000	2.5408	0.0000	0.0000	0.0000	1.2444	4.0326	3.7641	-85.03850405	44.277560619
3425	12.85	674.33	0.2797	17.5657	2.3054	4.2912	0.0679	2.5938	0.0000	0.0000	0.0000	1.6457	4.2049	3.4277	-85.04704111	44.457885254
3426	12.88	688.16	0.2802	16.5529	0.0410	4.3763	0.2528	2.9795	0.0000	0.0000	0.0000	2.4504	4.0736	3.4855	-85.05562625	44.638252096
3427	12.94	717.22	0.2747	17.0776	1.8433	4.3415	0.2087	1.7226	0.0000	0.0000	0.0000	1.3755	4.5031	2.1686	-85.06425989	44.818663376
3428	13.54	729.29	0.2667	17.5478	3.3565	3.8507	0.0000	2.2603	0.0000	0.0000	0.0000	0.8457	4.4235	2.8496	-85.07294244	44.999121352
3429	13.92	731.87	0.2632	17.4153	2.1259	3.3980	0.3864	2.2626	0.0000	0.6025	0.0000	0.6613	4.3608	3.1242	-85.08167431	45.179628304
3430	13.81	728.42	0.2635	16.9308	1.8566	2.8583	0.2908	1.9784	0.0000	0.4609	0.0000	0.4166	4.4292	2.8690	-85.09045592	45.360186543
3431	13.36	734.62	0.2656	17.4768	0.1264	4.2461	0.2698	0.7488	0.0000	0.2523	0.0000	0.0000	4.5891	1.2802	-85.0992877	45.540798404
3435	11.90	762.78	0.2676	15.4564	0.9213	3.3765	3.1180	3.8848	0.0000	0.6741	0.0000	2.5195	2.5636	4.3515	-85.13512524	46.263829782
3436	11.69	788.91	0.2611	15.4707	1.1041	3.2600	3.7385	3.4365	0.0000	1.0374	0.0000	2.3145	2.4906	4.3921	-85.14421445	46.444745795
3437	11.54	816.15	0.2531	15.7702	1.2242	4.0977	1.7650	3.2984	0.0000	2.1383	0.0000	2.1658	4.0092	3.6681	-85.15335648	46.625730056
3482	24.88	776.85	0.1957	9.0984	0.0000	3.0708	4.3875	0.0000	0.0000	0.0000	0.0000	0.8070	4.2791	3.3528	-84.30437564	30.741016971
3483	24.86	772.86	0.1907	9.0694	0.0000	2.4666	4.5022	0.0000	0.0000	0.0000	0.0000	1.9425	4.3483	2.9272	-84.30972428	30.923315999
3484	25.01	759.16	0.1867	8.5281	0.0000	0.9120	4.6003	0.0000	0.0000	0.0000	0.0000	2.3042	4.3466	2.7578	-84.3150978	31.105532167
3485	25.01	752.63	0.1846	8.7473	0.0000	2.2407	4.5283	0.0000	0.0000	0.0000	0.0000	1.9701	4.3786	2.7788	-84.32049638	31.28766686
3486	24.95	750.31	0.1843	9.4414	0.0000	3.2052	4.3482	0.0000	0.0000	0.0000	0.0000	1.4477	4.0595	3.7088	-84.32592019	31.469721465
3487	24.84	752.31	0.1852	10.0298	0.0000	2.1093	4.5407	0.0000	0.0000	0.0000	0.0000	1.1036	4.3418	3.1416	-84.3313694	31.65169737
3488	24.72	756.27	0.1866	9.4199	0.0000	2.7899	4.4511	0.0000	0.0000	0.0000	0.0000	0.9448	4.3105	3.2561	-84.3368442	31.833595969
3489	24.59	765.04	0.1879	9.7438	0.0000	2.2839	4.5238	0.0000	0.0000	0.0000	0.0000	0.5588	4.4976	2.4384	-84.34234477	32.015418657
3490	24.54	777.10	0.1883	9.3616	0.0000	2.2516	4.5272	0.0000	0.0000	0.0000	0.0000	0.2982	4.5192	2.2915	-84.34787129	32.197166833
3491	24.44	792.66	0.1878	9.3853	0.0000	2.2942	4.5227	0.0000	0.0000	0.0000	0.0000	0.6784	4.5206	2.2128	-84.35342394	32.3788419
3492	24.11	819.67	0.1864	8.7982	0.0000	1.7396	4.5675	0.0000	0.0000	0.0000	0.0000	0.0127	4.5539	1.9435	-84.35900292	32.560445264
3493	23.91	839.33	0.1843	14.5866	0.0000	2.2634	2.6203	0.0000	0.0000	0.0000	0.0000	1.2954	4.5270	1.9270	-84.3646084	32.741978336
3494	23.34	876.74	0.1833	16.8594	0.0000	2.6365	0.0000	0.0000	1.8803	0.0000	0.0000	0.6650	4.5226	2.1946	-84.37024057	32.92344253
3495	22.93	899.50	0.1843	16.0396	0.0000	2.7889	0.0000	0.0000	1.3512	0.0000	0.0000	1.2322	4.4525	2.6193	-84.37589964	33.104839265
3496	22.65	913.31	0.1863	15.4505	0.0000	2.8619	0.0000	0.0000	0.0000	0.0000	0.0000	1.8368	4.4036	2.7068	-84.38158578	33.286169963
3497	22.34	934.14	0.1871	15.7847	0.0000	2.7325	0.0000	0.0000	0.0000	0.0000	0.0000	1.3579	4.4633	2.5127	-84.3872992	33.467436052
3498	22.02	959.36	0.1880	16.5149	0.0000	2.6247	0.0000	0.0000	0.0000	0.0000	0.0000	1.9016	4.4519	2.3523	-84.39304009	33.648638965
3499	21.78	983.84	0.1891	16.7163	0.0000	2.3818	0.0000	0.0000	0.0000	0.0000	0.0000	1.9842	4.5179	1.4071	-84.39880866	33.829780139
3500	21.37	1022.74	0.1907	16.8658	0.0000	2.3447	0.0000	0.0000	0.0572	0.0000	0.0000	1.7615	4.5170	1.7257	-84.40460509	34.010861015
3501	21.12	1060.96	0.1923	18.1573	0.0000	2.6453	0.0000	0.0000	0.3522	0.0000	0.0000	1.6568	4.4972	2.0790	-84.4104296	34.191883042
3502	20.62	1134.60	0.1952	19.5630	0.0000	2.4889	0.0000	0.0000	0.8407	0.0000	0.0000	1.3552	4.5340	1.7900	-84.41628238	34.372847673
3503	19.76	1224.04	0.1991	20.1445	0.0000	2.3044	0.0000	0.0000	1.8464	0.0000	0.0000	0.6806	4.5495	1.8623	-84.42216365	34.553756366
3504	19.39	1231.11	0.2040	20.3521	0.0000	2.4299	0.0000	0.0000	2.0409	0.0000	0.0000	1.1060	4.5464	1.7386	-84.42807362	34.734610586
3505	18.85	1204.84	0.2116	28.0242	0.0000	2.0103	0.0000	0.0000	2.5566	0.0000	0.0000	0.6347	4.5736	1.4395	-84.43401248	34.915411804
3506	19.39	1153.26	0.2116	28.6286	0.0000	1.0979	0.0000	0.0000	3.2065	0.0000	0.0000	0.9729	4.5952	0.2946	-84.43998046	35.096161496
3507	19.90	1114.71	0.2082	24.9319	0.0000	2.5369	0.0000	0.0000	3.2981	0.0000	0.0000	1.7290	4.5573	0.7133	-84.44597777	35.276861147
3508	20.13	1089.00	0.2047	18.8397	0.0000	3.2177	0.0000	0.0000	1.9804	0.0000	0.0000	2.1404	4.5238	0.8393	-84.45200463	35.457512245
3509	19.97	1081.89	0.2031	18.7945	0.0000	3.3529	0.0000	0.0000	2.3562	0.1207	0.0000	1.8655	4.5346	1.2098	-84.45806126	35.638116289
3510	19.96	1069.25	0.2067	18.5820	0.0000	2.7173	0.0000	0.0000	3.0991	0.9351	0.0000	2.1809	4.5318	0.2026	-84.46414787	35.818674781
3511	19.36	1092.60	0.2135	24.0513	0.0000	2.5394	0.0000	0.0000	2.9539	0.5490	0.0000	1.8010	4.5581	0.4339	-84.47026469	35.999189233
3512	17.91	1149.29	0.2199	24.0581	0.0000	1.7317	0.0000	0.0000	3.6095	0.0000	0.0000	1.1562	4.5928	0.0546	-84.47641194	36.179661164
3513	18.34	1094.89	0.2257	22.2983	0.0000	2.2318	0.0000	0.0000	2.9283	0.0000	0.0000	1.6369	4.5733	0.0000	-84.48258986	36.3600921
3514	18.36	1067.94	0.2297	21.9484	0.0000	2.0992	0.0000	0.0000	2.8781	0.0000	0.0000	1.3954	4.5759	0.6132	-84.48879867	36.540483576
3515	18.79	1039.04	0.2309	20.8824	0.0000	0.3400	0.0000	0.0000	3.7020	0.0000	0.0000	0.0000	4.6127	0.2190	-84.49503861	36.720837133
3516	19.05	1022.42	0.2298	21.1424	0.0000	1.0967	0.0000	0.0000	3.5268	0.0000	0.0000	1.3682	4.5854	0.0274	-84.50130991	36.901154324
3517	19.11	1017.62	0.2298	17.3719	0.0000	1.9505	0.0000	0.0000	3.2184	0.0000	0.0000	1.6750	4.5585	0.7966	-84.5076128	37.081436707
3518	19.05	1014.09	0.2308	17.9971	0.0000	3.0093	0.0000	0.0000	1.5391	1.3689	0.0000	2.6539	4.2923	2.7507	-84.51394753	37.261685851
3519	19.05	996.02	0.2323	17.8626	0.0000	2.7025	0.0000	0.0000	1.7870	2.6598	0.0000	2.4165	4.3827	2.4629	-84.52031434	37.441903334
3521	19.11	941.86	0.2340	15.8204	0.0000	2.2863	0.0000	0.0000	1.7378	2.4355	0.0000	0.9685	4.5911	0.5682	-84.53314516	37.802249671
3522	18.79	925.38	0.2337	16.8151	0.0000	2.6788	0.0000	0.0000	0.0000	3.8667	0.0000	1.8437	4.5279	1.4146	-84.53960968	37.982381729
3524	18.44	920.89	0.2317	16.0244	0.0000	2.3407	0.0000	0.0000	0.2807	1.0603	0.0000	0.8124	4.5996	0.2635	-84.55263817	38.342571707
3525	18.40	917.25	0.2308	13.3483	0.0000	1.7736	0.0000	0.0000	0.3103	0.0315	0.0000	0.5886	4.6065	0.0602	-84.55920266	38.52263289
3526	18.26	913.76	0.2299	16.7477	0.0000	1.2304	0.0024	0.0000	0.0068	2.3941	0.0000	2.4238	4.5075	0.0185	-84.56580099	38.702673732
3527	18.02	905.02	0.2292	17.0294	0.0000	1.6702	0.2038	0.0000	0.0391	3.5271	0.0000	3.4939	4.2226	0.6271	-84.57243342	38.882695891
3528	17.85	890.43	0.2288	15.2421	0.0000	2.5162	0.4743	0.0000	1.2332	3.9147	0.0000	3.5661	4.1718	1.0267	-84.57910022	39.062701038
3529	17.62	880.89	0.2298	16.1860	1.0986	2.6609	0.8475	0.0000	1.0573	4.0413	0.0000	3.5116	4.1887	1.2701	-84.58580166	39.242690858
3530	17.42	865.93	0.2312	16.1355	2.0062	3.2118	1.1139	0.0000	0.0000	4.1022	0.0000	2.8977	4.3406	2.0939	-84.592538	39.422667044
3531	16.94	857.25	0.2318	16.9648	2.5852	2.3514	0.1844	0.0000	0.0000	4.3558	0.0000	3.4625	3.9505	2.9518	-84.59930952	39.602631305
3533	16.35	816.92	0.2354	16.5673	4.3508	2.0549	0.8381	0.4718	0.0000	2.7563	0.0000	2.8280	2.8992	4.2185	-84.61295921	39.962530944
3534	16.23	797.34	0.2421	16.7957	4.5079	2.1190	1.2742	0.3148	0.0000	0.0000	0.0000	2.4268	3.2243	4.1978	-84.61983794	40.142469803
3535	16.16	781.37	0.2479	17.0399	4.4738	0.8226	2.5565	0.1344	0.0000	0.0000	0.0000	2.8614	0.2375	4.4337	-84.62675297	40.322403696
3536	16.26	763.48	0.2518	17.3370	4.5092	2.1119	1.3575	0.0021	0.0000	0.0000	0.0000	2.7125	0.6549	4.4544	-84.63370459	40.502334399
3537	16.33	750.65	0.2527	17.2267	4.4658	2.2741	1.8314	0.0483	0.0000	0.0000	0.0000	2.0003	0.6836	4.5393	-84.64069309	40.682263699
3538	16.26	743.33	0.2524	16.5195	4.5214	1.9231	1.4329	0.0000	0.0000	0.0000	0.0000	1.0052	0.3576	4.5935	-84.64771877	40.862193402
3540	16.00	731.93	0.2506	15.5726	2.7718	2.1141	4.3650	0.0000	0.0000	0.0797	0.0000	1.4395	1.1184	4.5614	-84.66188284	41.2220613
3542	15.45	733.72	0.2517	17.4251	4.2597	2.8073	2.5204	1.3178	0.0000	0.3895	0.0000	2.9871	1.3392	4.3739	-84.67619921	41.581952828
3543	15.19	734.48	0.2547	16.5148	4.2973	2.3377	1.0791	2.0727	0.0000	0.2117	0.0000	2.9134	3.6323	3.8455	-84.68341529	41.76191213
3544	15.03	725.08	0.2579	16.3174	4.0126	2.5620	0.0000	2.2258	0.0000	0.0000	0.0000	0.8281	4.2853	3.3353	-84.69067037	41.941882982
3545	15.05	704.10	0.2609	16.3177	3.9365	2.2581	0.1144	2.2982	0.0000	0.0630	0.0000	0.4119	4.3257	3.2531	-84.69796478	42.121867303
3546	15.07	687.11	0.2629	16.1710	3.9664	2.1370	0.3502	2.7647	0.0000	0.5316	0.0000	0.4700	4.2532	3.4362	-84.70529883	42.301867027
3547	15.14	678.42	0.2636	16.3350	4.0470	1.9402	1.0680	2.7782	0.0000	0.5932	0.0000	1.2725	3.8326	3.9749	-84.71267285	42.481884106
3548	15.17	675.92	0.2632	16.4438	4.3226	1.7161	1.1451	1.9767	0.0000	0.3590	0.0000	1.7998	3.6412	4.0744	-84.72008717	42.661920513
3549	15.24	672.70	0.2621	16.4759	4.3764	1.9506	0.9162	1.5691	0.0000	0.2722	0.0000	0.5623	3.4894	4.2265	-84.72754212	42.841978238
3550	15.25	669.96	0.2602	16.4763	4.2486	2.6561	1.3632	0.5697	0.0000	0.6398	0.0000	0.2055	3.1412	4.3649	-84.73503802	43.022059291
3551	15.07	669.46	0.2584	16.1926	4.1624	2.4559	2.9259	1.3771	0.0000	0.1554	0.0000	0.0000	3.1044	4.3783	-84.74257523	43.202165703
3552	14.84	666.25	0.2599	16.0292	3.7793	2.4895	3.3088	2.1240	0.0000	0.1167	0.0000	0.0027	3.5163	4.2245	-84.75015408	43.382299523
3553	14.59	657.68	0.2645	15.9017	4.0523	3.2535	2.0721	1.3689	0.0000	0.6472	0.0000	0.4602	3.3066	4.3057	-84.75777493	43.562462825
3554	14.29	646.96	0.2701	15.8997	4.1877	2.8815	1.5619	1.9483	0.0000	0.6478	0.0000	0.3204	3.4098	4.2678	-84.76543811	43.742657701
3555	13.79	641.24	0.2755	16.7302	2.5501	3.7024	0.1285	2.5007	0.0000	0.0000	0.0000	1.7503	4.2468	3.3092	-84.77314398	43.922886266
3556	13.35	642.17	0.2794	17.2189	1.9993	4.2524	0.3302	2.6280	0.0000	0.0000	0.0000	2.2885	4.2594	3.1079	-84.7808929	44.103150658
3557	13.16	653.34	0.2810	18.8961	0.1795	4.1263	1.0633	3.3653	0.0000	0.1029	0.0000	2.6778	3.4226	4.0569	-84.78868523	44.283453038
3558	12.97	673.06	0.2805	18.8229	0.6964	4.2036	0.5119	3.1602	0.0000	0.0380	0.0000	1.8427	4.0326	3.6958	-84.79652134	44.463795591
3559	12.90	699.66	0.2770	18.6758	0.4768	4.4159	0.0224	2.4608	0.0000	0.0000	0.0000	2.0821	4.3697	2.7701	-84.8044016	44.644180525
3560	12.85	741.29	0.2693	18.6844	1.2916	4.5319	0.1290	1.6863	0.0000	0.0000	0.0000	1.6526	4.5064	1.9725	-84.81232638	44.824610074
3561	12.93	777.79	0.2615	18.6262	2.0272	4.4103	0.0774	0.8959	0.0000	0.0000	0.0000	0.5554	4.5858	1.1541	-84.82029606	45.005086496
3562	13.25	761.21	0.2621	17.9861	1.1134	3.5713	0.1151	2.6756	0.0000	0.0000	0.0000	0.7212	4.4026	2.9593	-84.82831102	45.185612077
3563	13.35	740.60	0.2659	17.7262	0.4398	3.6419	1.0207	2.4541	0.0000	0.3196	0.0000	0.6812	4.3699	3.0905	-84.83637165	45.366189127
3564	13.08	740.40	0.2690	17.8240	0.1976	4.2256	0.5043	2.6754	0.0000	0.0981	0.0000	0.5688	4.3252	3.2446	-84.84447834	45.546819985
3565	12.98	730.38	0.2723	17.0362	0.9714	3.5588	2.0466	2.9853	0.0000	2.0561	0.0000	0.2351	3.9851	3.8701	-84.85263149	45.727507018
3566	12.72	731.31	0.2743	14.6287	4.6151	0.0000	0.0000	0.0000	0.0000	0.0000	0.0000	0.0000	0.0000	4.6151	-84.86083149	45.908252621
3567	12.18	752.66	0.2740	14.6287	4.6151	0.0000	0.0000	0.0000	0.0000	0.0000	0.0000	0.0000	0.0000	4.6151	-84.86907876	46.089059218
3618	25.00	767.48	0.1932	9.4632	0.0000	2.3544	4.5160	0.0000	0.0000	0.0000	0.0000	0.6346	4.4011	2.9742	-84.09786984	30.745517973
3619	24.99	760.37	0.1899	8.9299	0.0000	2.8406	4.4412	0.0000	0.0000	0.0000	0.0000	1.5124	4.2127	3.4315	-84.10273953	30.927825386
3620	24.96	752.65	0.1874	8.8745	0.0000	2.6133	4.4814	0.0000	0.0000	0.0000	0.0000	2.4071	4.2649	3.0321	-84.10763188	31.110050013
3621	25.01	742.13	0.1863	8.9094	0.0000	1.9358	4.5546	0.0000	0.0000	0.0000	0.0000	3.0465	4.1837	2.7942	-84.11254704	31.292193239
3622	25.05	733.28	0.1867	9.1336	0.0000	2.6106	4.4818	0.0000	0.0000	0.0000	0.0000	2.5323	4.3002	2.8154	-84.11748518	31.474256451
3623	24.95	732.42	0.1881	9.4662	0.0000	2.3537	4.5161	0.0000	0.0000	0.0000	0.0000	1.7970	4.3460	2.9857	-84.12244645	31.656241039
3624	24.81	735.10	0.1900	8.9706	0.0000	2.2439	4.5280	0.0000	0.0000	0.0000	0.0000	1.8499	4.2048	3.3889	-84.12743102	31.838148396
3625	24.60	744.42	0.1917	9.4279	0.0000	2.1958	4.5327	0.0000	0.0000	0.0000	0.0000	0.6983	4.3830	3.0404	-84.13243906	32.019979918
3626	24.55	753.62	0.1921	9.2732	0.0000	2.5221	4.4947	0.0000	0.0000	0.0000	0.0000	0.2107	4.4897	2.5390	-84.13747072	32.201737005
3627	24.53	765.42	0.1912	9.0702	0.0000	2.8084	4.4475	0.0000	0.0000	0.0000	0.0000	0.4116	4.4264	2.8825	-84.14252618	32.383421061
3628	24.28	789.92	0.1894	9.9687	0.0000	2.8674	4.4357	0.0000	0.0000	0.0000	0.0000	0.0695	4.4461	2.8113	-84.1476056	32.565033493
3629	24.02	815.05	0.1874	14.2597	0.0000	2.3373	2.7442	0.0000	0.0000	0.0000	0.0000	2.1858	4.4427	2.2077	-84.15270916	32.746575711
3630	23.46	855.08	0.1871	15.2665	0.0000	2.3692	0.0000	0.0000	0.0133	0.0000	0.0000	0.7426	4.5268	2.1321	-84.15783703	32.92804913
3631	23.08	879.29	0.1880	15.8163	0.0000	2.7113	0.0000	0.0000	0.5432	0.0000	0.0000	1.0484	4.4714	2.5389	-84.16298939	33.109455171
3632	22.78	896.24	0.1892	15.3140	0.0000	2.5480	0.0000	0.0000	0.0000	0.0000	0.0000	1.4897	4.4793	2.3412	-84.1681664	33.290795256
3633	22.51	917.21	0.1894	15.8585	0.0000	2.4661	0.0000	0.0000	0.0000	0.0000	0.0000	1.4990	4.5031	2.1069	-84.17336825	33.472070814
3634	22.26	942.13	0.1895	15.7621	0.0000	2.5905	0.0000	0.0000	0.0000	0.0000	0.0000	1.5743	4.4892	2.2104	-84.17859511	33.653283277
3635	21.82	985.52	0.1905	15.8125	0.0000	2.4689	0.0000	0.0000	0.0000	0.0000	0.0000	1.6545	4.4958	2.0950	-84.18384717	33.834434084
3636	21.47	1029.54	0.1915	16.7067	0.0000	2.9282	0.0000	0.0000	0.0630	0.0000	0.0000	2.1650	4.4448	2.2085	-84.18912461	34.015524678
3637	21.02	1086.23	0.1937	16.6496	0.0000	2.4377	0.0000	0.0000	0.4006	0.0000	0.0000	1.7823	4.5167	1.7087	-84.19442761	34.196556508
3638	20.59	1146.01	0.1970	19.0817	0.0000	2.5264	0.0000	0.0000	1.0379	0.0000	0.0000	1.3344	4.5363	1.7683	-84.19975636	34.377531026
3639	19.33	1249.47	0.2034	20.2236	0.0000	2.2052	0.0000	0.0000	2.5518	0.0000	0.0000	1.1093	4.5608	1.4594	-84.20511104	34.558449693
3640	18.55	1278.31	0.2083	28.3301	0.0000	1.6390	0.0000	0.0000	2.9092	0.0000	0.0000	0.2805	4.5884	1.2046	-84.21049186	34.739313973
3641	19.08	1206.66	0.2163	27.6580	0.0000	2.3181	0.0000	0.0000	2.1282	0.0000	0.0000	0.5938	4.5480	1.9085	-84.21589899	34.920125339
3642	19.07	1185.34	0.2147	28.3048	0.0000	1.9151	0.0000	0.0000	2.2458	0.0000	0.0000	1.5348	4.5561	1.1464	-84.22133264	35.100885268
3643	18.77	1193.04	0.2087	29.0954	0.0000	1.5627	0.0000	0.0000	3.1985	0.0000	0.0000	1.0001	4.5948	0.2750	-84.22679299	35.281595245
3644	19.99	1099.50	0.2105	21.4965	0.0000	2.7478	0.0000	0.0000	2.6212	0.0000	0.0000	1.5901	4.5669	0.6167	-84.23228025	35.46225676
3645	20.10	1071.92	0.2101	19.6589	0.0000	3.3324	0.0000	0.0000	1.7904	0.0418	0.0000	1.4494	4.5764	0.4515	-84.23779461	35.64287131
3646	19.93	1057.63	0.2106	20.1379	0.0000	3.2295	0.0000	0.0000	2.2780	0.0754	0.0000	1.7214	4.5581	0.6966	-84.24333628	35.823440401
3647	19.61	1049.40	0.2129	21.1185	0.0000	2.4718	0.0000	0.0000	2.8987	0.5672	0.0000	1.9149	4.5464	0.6512	-84.24890545	36.003965545
3648	18.07	1120.26	0.2196	24.1389	0.0000	1.6449	0.0000	0.0000	3.2873	0.0130	0.0000	1.1101	4.5914	0.2903	-84.25450234	36.184448261
3649	17.91	1106.33	0.2254	23.3263	0.0000	1.3169	0.0000	0.0000	3.3240	0.0000	0.0000	0.7628	4.6021	0.1492	-84.26012715	36.364890077
3650	18.12	1078.25	0.2298	22.5442	0.0000	1.8349	0.0000	0.0000	3.6274	0.0000	0.0000	1.0536	4.5785	1.0182	-84.26578009	36.545292528
3651	18.71	1039.89	0.2315	21.1244	0.0000	2.1981	0.0000	0.0000	3.7184	0.0601	0.0000	0.8066	4.5685	1.4736	-84.27146138	36.725657158
3652	18.87	1022.51	0.2311	21.1349	0.0000	1.1675	0.0000	0.0000	3.6405	0.4261	0.0000	1.4507	4.5711	0.7351	-84.27717122	36.905985518
3653	18.81	1017.30	0.2304	18.0804	0.0000	1.7254	0.0000	0.0000	3.8014	0.0000	0.0000	2.7017	4.4637	0.2507	-84.28290983	37.086279168
3654	18.77	1009.66	0.2307	18.3839	0.0000	1.6347	0.0000	0.0000	3.9936	0.7640	0.0000	2.7511	4.4526	0.3963	-84.28867743	37.266539679
3655	18.61	994.74	0.2331	18.9631	0.0000	2.2837	0.0000	0.0000	3.2888	1.3290	0.0000	2.7311	4.3927	1.9153	-84.29447424	37.446768629
3656	18.75	960.99	0.2369	16.8431	0.0000	2.8769	0.0000	0.0000	1.2605	2.4186	0.0000	2.9572	4.2883	2.3900	-84.30030049	37.626967605
3657	18.70	946.67	0.2378	16.1078	0.0000	2.2569	0.0000	0.0000	0.2591	1.8964	0.0000	2.1556	4.4916	1.6296	-84.30615639	37.807138206
3659	18.29	928.26	0.2358	17.0294	0.0000	2.4700	0.0000	0.0000	0.0000	3.4876	0.0000	2.2484	4.4872	1.5372	-84.31795807	38.16740072
3660	18.19	919.05	0.2333	17.0202	0.0000	2.9545	0.0000	0.0000	0.3724	1.9939	0.0000	1.4290	4.5767	0.4889	-84.32390431	38.347495879
3661	18.18	913.41	0.2324	14.8776	0.0000	2.8447	0.3558	0.0000	0.6942	0.0022	0.0000	1.5138	4.5661	0.8283	-84.32988113	38.527569154
3662	18.12	908.96	0.2322	14.5037	0.0000	2.7568	0.2784	0.0000	0.0938	0.3109	0.0000	2.0747	4.5281	0.8990	-84.33588877	38.707622194
3663	18.01	902.76	0.2321	16.6023	0.8960	2.9796	0.5384	0.0000	0.1129	2.4431	0.0000	2.9172	4.3932	1.2845	-84.34192746	38.887656661
3664	17.85	896.87	0.2324	16.5344	1.6007	2.8106	0.3829	0.0000	0.3958	3.8623	0.0000	3.4260	4.1721	2.0011	-84.34799745	39.067674227
3665	17.68	884.99	0.2332	16.4009	1.6986	2.3023	1.5154	0.0000	0.7420	4.2734	0.0000	3.7564	3.8371	2.6259	-84.35409897	39.247676577
3666	17.47	865.43	0.2340	15.7743	2.1151	2.9343	2.1927	0.0000	0.0000	4.1668	0.0000	2.9560	4.1217	3.0961	-84.36023228	39.427665405
3667	17.22	845.86	0.2351	16.9617	2.7744	3.2034	0.0426	0.0067	0.0000	4.1178	0.0000	2.6392	4.3445	2.4802	-84.36639763	39.607642422
3668	16.91	827.24	0.2363	16.9176	3.4446	2.1271	0.0135	0.0000	0.0000	4.1467	0.0000	3.3115	3.6425	3.6213	-84.37259526	39.787609349
3669	16.61	807.62	0.2385	16.4150	4.3336	1.9165	0.1812	0.0143	0.0000	2.9843	0.0000	2.2173	3.1843	4.2437	-84.37882543	39.96756792
3670	16.36	790.79	0.2425	16.9338	4.4896	1.9894	0.3041	0.0109	0.0000	1.8301	0.0000	2.6979	2.6882	4.2965	-84.3850884	40.147519883
3671	16.18	776.98	0.2464	17.3433	4.5490	1.4327	1.4478	0.0144	0.0000	0.0000	0.0000	3.0580	0.9894	4.3698	-84.39138443	40.327467001
3672	16.15	762.16	0.2497	17.4356	4.5337	1.9995	0.9117	0.0265	0.0000	0.0000	0.0000	2.3402	1.3516	4.4859	-84.39771378	40.507411048
3673	16.17	748.20	0.2511	17.3371	4.4683	2.3621	1.6429	0.0077	0.0000	0.0000	0.0000	1.8571	1.0095	4.5417	-84.40407671	40.687353815
3674	16.15	738.55	0.2513	15.9105	4.4844	2.1258	1.7906	0.0000	0.0000	0.0000	0.0000	1.2497	0.4910	4.5837	-84.41047349	40.867297106
3675	16.06	732.90	0.2505	15.8685	1.9668	2.0553	4.4772	0.0000	0.0000	0.0576	0.0000	1.4963	0.6022	4.5717	-84.4169044	41.047242742
3676	15.93	729.12	0.2492	15.6939	2.1955	2.0958	4.4470	0.0000	0.0000	0.4166	0.0000	1.9429	1.0873	4.5332	-84.4233697	41.227192558
3677	15.77	726.68	0.2477	15.5019	2.3481	2.3309	4.4029	0.0000	0.0000	0.4453	0.0000	1.6996	1.0610	4.5501	-84.42986968	41.407148404
3678	15.54	729.39	0.2489	16.5371	3.8030	2.9059	3.6547	0.4564	0.0000	0.4997	0.0000	2.7122	1.1030	4.4418	-84.43640461	41.587112149
3679	15.26	733.87	0.2530	16.9589	4.4519	2.0137	0.9511	1.3581	0.0000	0.0551	0.0000	2.7212	3.1818	4.1543	-84.44297477	41.767085677
3680	14.93	725.26	0.2570	16.2026	4.2014	2.3143	0.1219	2.2527	0.0000	0.0000	0.0000	2.3331	4.0381	3.5827	-84.44958046	41.947070888
3681	14.91	691.71	0.2609	16.0633	3.9099	2.8210	0.4184	2.8321	0.0000	0.0000	0.0000	0.2003	4.2943	3.3498	-84.45622196	42.1270697
3682	14.93	663.59	0.2639	16.0898	3.8350	3.1297	1.1884	2.7348	0.0000	0.0000	0.0000	0.0000	4.0350	3.8168	-84.46289955	42.307084051
3683	15.03	655.81	0.2644	16.2097	3.9625	2.7017	1.7242	2.4055	0.0000	1.1380	0.0000	0.0000	3.7923	4.0543	-84.46961355	42.487115895
3684	15.14	650.40	0.2643	16.4625	4.1478	2.1301	2.1737	2.2157	0.0000	1.0851	0.0000	0.0000	3.7117	4.1121	-84.47636424	42.667167204
3685	15.21	650.94	0.2636	16.3345	3.9226	2.3429	1.7783	3.0633	0.0000	0.8433	0.0000	0.0149	3.7538	4.0826	-84.48315193	42.847239972
3686	15.28	650.40	0.2628	16.2910	4.1900	2.2503	1.7600	1.7684	0.0000	0.6123	0.0000	0.0000	3.0541	4.3920	-84.48997692	43.027336209
3687	15.24	649.12	0.2619	15.9681	3.6682	2.0749	3.9294	1.0084	0.0000	0.0081	0.0000	0.0000	1.8589	4.5600	-84.49683952	43.207457949
3688	15.00	650.31	0.2635	16.3341	4.1946	1.9576	3.3269	0.2455	0.0000	0.0000	0.0000	0.0939	2.0638	4.5436	-84.50374005	43.387607244
3689	14.81	645.34	0.2678	15.8528	2.8337	2.3179	4.3066	0.8603	0.0000	0.0000	0.0000	2.4762	0.8695	4.4855	-84.51067881	43.567786167
3690	14.50	642.79	0.2723	16.0616	2.6431	2.7910	4.1901	0.3969	0.0000	0.0162	0.0000	2.3788	0.9536	4.4955	-84.51765612	43.747996813
3691	14.12	644.20	0.2763	16.9790	1.6912	3.6942	0.0508	1.4967	0.0000	0.9741	0.0000	1.7170	3.3688	4.2252	-84.52467231	43.9282413
3692	13.63	647.48	0.2803	17.6358	1.1460	3.6287	0.0918	2.3647	0.0000	1.8389	0.0000	2.0607	4.1307	3.4943	-84.53172771	44.108521767
3693	13.15	659.32	0.2826	19.2354	0.0000	4.2123	0.8917	3.2576	0.0000	0.0000	0.0000	2.8797	3.8561	3.6352	-84.53882264	44.288840377
3694	13.02	668.38	0.2829	19.3404	0.0956	4.1958	0.7562	3.3078	0.0000	0.0161	0.0000	2.7420	3.8931	3.6486	-84.54595744	44.469199316
3695	12.92	686.87	0.2802	19.6214	0.1013	4.5126	0.0885	2.1169	0.0000	0.0000	0.0000	2.0774	4.4286	2.4163	-84.55313243	44.649600796
[truncated: 4,419 more rows]
