# Supplementary material for: Dominant forest tree species are potentially vulnerable to climate change over large portions of their range even at high latitudes
Source: PeerJ. 2016 Jul 13;4:e2218. doi: 10.7717/peerj.2218 (PMC4950616; doi:10.7717/peerj.2218)
Supplement: Supplemental Information 2 [file peerj-04-2218-s002.zip]

Archive with 2 entries (2 files):
- Auxiliary_Functions.R
- Script.R
